# Supplementary material for: The Influence of Environmental Conditions on Intake Behavior and Activity by Feedlot Steers Fed Corn or Barley-Based Diets
Source: Animals (Basel). 2021 Apr 27;11(5):1261. doi: 10.3390/ani11051261 (PMC8145294; doi:10.3390/ani11051261)
Supplement: Supplementary file 1 [file animals-11-01261-s001.zip]

Archive with 2 entries (2 files):
- Table S1.csv
- Table S2.csv
