# Supplementary material for: The Influence of Environmental Conditions on Intake Behavior and Activity by Feedlot Steers Fed Corn or Barley-Based Diets
Source: Animals (Basel). 2021 Apr 27;11(5):1261. doi: 10.3390/ani11051261 (PMC8145294; doi:10.3390/ani11051261)
Supplement: Supplementary file 1 [file animals-11-01261-s001.zip › Table S1.csv]

date	Calf_ID	Year	Treat	Intake_kg	Time_min	ER_g_min	Intake_g_kg	Temp_class
3/9/2017	6054	2017	Corn	11.21307	57.75	194.1657143	27.49788495	1-cold
3/9/2017	6177	2017	Corn	10.128831	232.0666667	43.6462123	21.40964479	1-cold
3/9/2017	6152	2017	Corn	11.648619	127.4666667	91.38560931	21.97289426	1-cold
3/9/2017	6168	2017	Corn	15.318351	192.6	79.53453271	31.57662286	1-cold
3/9/2017	6095	2017	Corn	8.479305	86.41666667	98.12117647	18.77817754	1-cold
3/9/2017	6151	2017	Barley	9.454278	73.98333333	127.7892949	19.70049557	1-cold
3/9/2017	6201	2017	Corn	9.044592	68.2	132.618651	20.98939024	1-cold
3/9/2017	6092	2017	Barley	9.623946	125.8833333	76.45131206	22.12427338	1-cold
3/9/2017	6031	2017	Barley	10.971864	171.5	63.97588338	23.77280618	1-cold
3/9/2017	6024	2017	Corn	10.814589	121.2166667	89.21701361	23.21528527	1-cold
3/9/2017	6154	2017	Corn	6.774177	81.8	82.81389976	15.23929622	1-cold
3/9/2017	6010	2017	Barley	9.869022	109.95	89.75918145	24.05470264	1-cold
3/9/2017	6084	2017	Barley	10.802196	139.3166667	77.53699725	23.9344485	1-cold
3/9/2017	6116	2017	Barley	9.8973	121.45	81.49279539	21.06160334	1-cold
3/9/2017	6150	2017	Corn	11.704221	145.1333333	80.64460955	25.24794683	1-cold
3/9/2017	6139	2017	Barley	6.089196	79.26666667	76.81912532	13.94741284	1-cold
3/9/2017	6114	2017	Corn	13.483485	161.3666667	83.55805619	27.49226256	1-cold
3/9/2017	6037	2017	Corn	10.434642	90.98333333	114.6874006	23.93804143	1-cold
3/9/2017	6102	2017	Barley	9.228054	113.7333333	81.13763775	20.50845314	1-cold
3/9/2017	6006	2017	Barley	13.47918	130.6166667	103.1964782	28.4640979	1-cold
3/9/2017	6140	2017	Barley	18.28644	199.8666667	91.49319546	37.88977168	1-cold
3/9/2017	6071	2017	Barley	7.474818	88.83333333	84.14429268	18.10896696	1-cold
3/9/2017	6088	2017	Corn	10.953594	143.4333333	76.36714385	23.54807604	1-cold
3/9/2017	6072	2017	Barley	8.464548	89.81666667	94.24250881	18.37630945	1-cold
3/9/2017	6053	2017	Corn	11.009196	87.58333333	125.6996689	23.37133644	1-cold
3/9/2017	6126	2017	Barley	7.82358	99.1	78.94631685	18.16540192	1-cold
3/9/2017	6191	2017	Barley	11.754222	121.85	96.46468609	23.50443096	1-cold
3/9/2017	6048	2017	Corn	11.101866	105.0166667	105.7152769	23.62493795	1-cold
3/9/2017	6121	2017	Corn	8.961189	71.6	125.1562709	18.70837933	1-cold
3/9/2017	6101	2017	Barley	10.962438	59.43333333	184.4493214	21.99594918	1-cold
3/9/2017	6032	2017	Barley	13.941054	135.45	102.9239867	30.340352	1-cold
3/9/2017	6162	2017	Corn	9.35967	104.6333333	89.45208665	22.44105386	1-cold
3/9/2017	6083	2017	Barley	9.09609	73.95	123.0032454	19.79610514	1-cold
3/9/2017	6119	2017	Barley	5.778138	64.81666667	89.14586783	12.99196244	1-cold
3/9/2017	6159	2017	Corn	4.72617	59.1	79.96903553	10.04766226	1-cold
3/9/2017	6055	2017	Barley	11.697666	118.6833333	98.5619941	22.01831407	1-cold
3/9/2017	6171	2017	Corn	9.387471	84.71666667	110.8102026	19.30582084	1-cold
3/9/2017	6008	2017	Corn	13.001601	101.55	128.0315214	31.86618786	1-cold
3/9/2017	6063	2017	Barley	13.6677	110.9666667	123.1694202	32.61053431	1-cold
3/9/2017	6089	2017	Barley	10.217784	98.5	103.7338477	21.95552411	1-cold
3/9/2017	6144	2017	Barley	10.594824	160.55	65.9908066	23.36928365	1-cold
3/9/2017	6129	2017	Corn	7.580406	104.55	72.50507891	16.44067063	1-cold
3/9/2017	6113	2017	Barley	6.69246	79.05	84.66110057	14.38046298	1-cold
3/9/2017	6023	2017	Corn	7.330197	92.9	78.90416577	15.82793849	1-cold
3/9/2017	6034	2017	Corn	11.315007	189.2166667	59.79920902	26.89523546	1-cold
3/9/2017	6100	2017	Corn	4.72617	68.58333333	68.91134872	10.79733254	1-cold
3/9/2017	6178	2017	Barley	10.029264	117.75	85.17421656	22.90083067	1-cold
3/9/2017	6122	2017	Corn	9.748884	89.06666667	109.4560329	20.16193226	1-cold
3/10/2017	6177	2017	Corn	12.69579	225.2	56.37562167	26.83551086	1-cold
3/10/2017	6054	2017	Corn	11.277939	86.33333333	130.6324981	27.65696362	1-cold
3/10/2017	6095	2017	Corn	9.795219	93.11666667	105.192973	21.69238651	1-cold
3/10/2017	6152	2017	Corn	10.555113	106.7666667	98.86150172	19.9102041	1-cold
3/10/2017	6151	2017	Barley	8.9547	105.1666667	85.14770206	18.65949231	1-cold
3/10/2017	6139	2017	Barley	12.102984	131.1333333	92.29525165	27.7221023	1-cold
3/10/2017	6168	2017	Corn	13.474218	173.7333333	77.55689563	27.77520244	1-cold
3/10/2017	6154	2017	Corn	7.756479	105.4833333	73.53274451	17.4490984	1-cold
3/10/2017	6201	2017	Corn	12.519717	79.01666667	158.4440034	29.05396129	1-cold
3/10/2017	6088	2017	Corn	12.742125	156.8833333	81.2203867	27.39306645	1-cold
3/10/2017	6071	2017	Barley	11.744796	144.9833333	81.00790436	28.45368579	1-cold
3/10/2017	6037	2017	Corn	15.373953	142.4333333	107.9378867	35.26928129	1-cold
3/10/2017	6092	2017	Barley	11.914464	158.6	75.12272383	27.38989379	1-cold
3/10/2017	6191	2017	Barley	12.81936	131.35	97.5969547	25.63434331	1-cold
3/10/2017	6126	2017	Barley	12.178392	144.7666667	84.12428275	28.27674612	1-cold
3/10/2017	6116	2017	Barley	12.319782	126.2333333	97.59531555	26.21668148	1-cold
3/10/2017	6010	2017	Barley	10.41573	106.2833333	97.99965501	25.38724586	1-cold
3/10/2017	6102	2017	Barley	10.575972	140.6333333	75.20245556	23.50406989	1-cold
3/10/2017	6121	2017	Corn	11.407677	75.9	150.2987747	23.81594101	1-cold
3/10/2017	6089	2017	Barley	11.037846	88.7	124.4402029	23.71763721	1-cold
3/10/2017	6024	2017	Corn	13.798563	165.5166667	83.36660759	29.62087383	1-cold
3/10/2017	6159	2017	Corn	5.736273	56.21666667	102.038654	12.1951038	1-cold
3/10/2017	6034	2017	Corn	5.532399	116.5166667	47.48161064	13.15025026	1-cold
3/10/2017	6063	2017	Barley	5.731008	52.3	109.5795029	13.67393439	1-cold
3/10/2017	6162	2017	Corn	7.237527	112.9666667	64.06781056	17.35293373	1-cold
3/10/2017	6150	2017	Corn	9.591345	133.1666667	72.0251189	20.6901227	1-cold
3/10/2017	6084	2017	Barley	9.482556	121.9833333	77.73648859	21.01051937	1-cold
3/10/2017	6171	2017	Corn	13.25181	132.1666667	100.2659016	27.25303436	1-cold
3/10/2017	6072	2017	Barley	9.75591	82.61666667	118.0864636	21.17982214	1-cold
3/10/2017	6048	2017	Corn	15.920706	158.2666667	100.5941828	33.87950201	1-cold
3/10/2017	6006	2017	Barley	11.603406	121.4333333	95.55371397	24.50301015	1-cold
3/10/2017	6008	2017	Corn	9.952758	95.16666667	104.5823958	24.3936463	1-cold
3/10/2017	6144	2017	Barley	8.238324	112.75	73.06717517	18.17148924	1-cold
3/10/2017	6114	2017	Corn	11.685687	123.5833333	94.55714363	23.82662755	1-cold
3/10/2017	6113	2017	Barley	5.033484	54.58333333	92.21650076	10.8157285	1-cold
3/10/2017	6101	2017	Barley	9.689928	57.95	167.2118723	19.44267907	1-cold
3/10/2017	6122	2017	Corn	9.906423	94.6	104.7190592	20.48774295	1-cold
3/10/2017	6023	2017	Corn	8.785116	112.2	78.29871658	18.96951414	1-cold
3/10/2017	6031	2017	Barley	11.49972	188.8166667	60.90415747	24.91651507	1-cold
3/10/2017	6083	2017	Barley	9.689928	110.45	87.73135355	21.08849335	1-cold
3/10/2017	6178	2017	Barley	9.416574	100.7333333	93.4802184	21.50181376	1-cold
3/10/2017	6055	2017	Barley	10.27434	110.8166667	92.7147541	19.3392122	1-cold
3/10/2017	6053	2017	Corn	2.112876	40.71666667	51.89216537	4.485408004	1-cold
3/10/2017	6119	2017	Barley	5.165448	51.61666667	100.073258	11.61434816	1-cold
3/10/2017	6100	2017	Corn	7.951086	86.96666667	91.42682254	18.16492415	1-cold
3/10/2017	6032	2017	Barley	10.019838	104.5	95.88361722	21.80648693	1-cold
3/10/2017	6129	2017	Corn	5.754807	42.78333333	134.5104869	12.48124261	1-cold
3/10/2017	6140	2017	Barley	14.157852	166.1	85.23691752	29.33527684	1-cold
3/13/2017	6037	2017	Corn	3.910674	78.5	49.81750318	8.971450696	2-average
3/13/2017	6201	2017	Corn	11.176002	59.23333333	188.6775802	25.93566048	2-average
3/13/2017	6168	2017	Corn	13.381548	162.9166667	82.13737903	27.58417629	2-average
3/13/2017	6151	2017	Barley	9.454278	89.43333333	105.7131346	19.70049557	2-average
3/13/2017	6154	2017	Corn	8.961189	87.88333333	101.9668765	20.15923316	2-average
3/13/2017	6010	2017	Barley	11.895612	113.3166667	104.9767201	28.99430251	2-average
3/13/2017	6088	2017	Corn	13.52982	151.9833333	89.02173484	29.08645602	2-average
3/13/2017	6139	2017	Barley	7.097778	69.33333333	102.3717981	16.25758803	2-average
3/13/2017	6126	2017	Barley	8.916996	119.35	74.71299539	20.70418098	2-average
3/13/2017	6152	2017	Corn	13.372281	117.05	114.2441777	25.22425331	2-average
3/13/2017	6054	2017	Corn	8.655378	64.26666667	134.6791183	21.22564012	2-average
3/13/2017	6171	2017	Corn	12.723591	112.5333333	113.0650859	26.1667246	2-average
3/13/2017	6089	2017	Barley	9.812466	90.76666667	108.1064928	21.08459465	2-average
3/13/2017	6095	2017	Corn	10.814589	77.8	139.005	23.94987234	2-average
3/13/2017	6177	2017	Corn	12.945999	220.6833333	58.66323843	27.36438589	2-average
3/13/2017	6102	2017	Barley	8.615364	157.25	54.78768839	19.14680916	2-average
3/13/2017	6113	2017	Barley	4.515054	86.78333333	52.02674093	9.701748969	2-average
3/13/2017	6144	2017	Barley	8.040378	66.76666667	120.4250325	17.73487451	2-average
3/13/2017	6191	2017	Barley	13.639422	164.7666667	82.78022658	27.27418733	2-average
3/13/2017	6116	2017	Barley	13.347216	86.75	153.8583977	28.4030765	2-average
3/13/2017	6150	2017	Corn	9.220665	122.7833333	75.09704086	19.89050443	2-average
3/13/2017	6024	2017	Corn	12.121236	130.2	93.09705069	26.02021691	2-average
3/13/2017	6034	2017	Corn	9.461607	168.85	56.03557595	22.48979148	2-average
3/13/2017	6072	2017	Barley	12.197244	90.56666667	134.6769672	26.47989358	2-average
3/13/2017	6084	2017	Barley	8.982978	71.26666667	126.0473994	19.90360334	2-average
3/13/2017	6178	2017	Barley	11.7825	109.6333333	107.471876	26.90417137	2-average
3/13/2017	6114	2017	Corn	10.425375	95.25	109.4527559	21.25690404	2-average
3/13/2017	6063	2017	Barley	12.234948	73.81666667	165.7477715	29.19205071	2-average
3/13/2017	6162	2017	Corn	10.212234	119.4	85.52959799	24.48518946	2-average
3/13/2017	6008	2017	Corn	12.111969	85.5	141.6604561	29.6857502	2-average
3/13/2017	6119	2017	Barley	11.867334	69.8	170.0191117	26.68332907	2-average
3/13/2017	6122	2017	Corn	9.813753	104.05	94.31766458	20.2960896	2-average
3/13/2017	6121	2017	Corn	9.443073	113.2333333	83.39481601	19.71441421	2-average
3/13/2017	6055	2017	Barley	16.240998	139.1166667	116.7437259	30.57014919	2-average
3/13/2017	6023	2017	Corn	8.646111	91.53333333	94.45860524	18.6693636	2-average
3/13/2017	6031	2017	Barley	10.236636	167	61.29722156	22.17978309	2-average
3/13/2017	6071	2017	Barley	8.087508	117.2333333	68.98642024	19.59330851	2-average
3/13/2017	6006	2017	Barley	9.04896	55.55	162.8975698	19.10876503	2-average
3/13/2017	6083	2017	Barley	7.44654	76.35	97.53163065	16.20613788	2-average
3/13/2017	6032	2017	Barley	7.691616	91.68333333	83.89328486	16.73950455	2-average
3/13/2017	6100	2017	Corn	6.811245	60.35	112.8623861	15.5608616	2-average
3/13/2017	6101	2017	Barley	6.1269	38.3	159.9712794	12.29352276	2-average
3/13/2017	6048	2017	Corn	8.89632	115.8333333	76.80276259	18.93150287	2-average
3/13/2017	6129	2017	Corn	9.415272	111.5666667	84.39144308	20.42019726	2-average
3/13/2017	6092	2017	Barley	11.132106	100.4833333	110.7855963	25.59134855	2-average
3/13/2017	6159	2017	Corn	7.960353	95.3	83.52941238	16.92341545	2-average
3/13/2017	6053	2017	Corn	11.880294	132.5833333	89.6062401	25.2205836	2-average
3/13/2017	6140	2017	Barley	11.73537	144.5333333	81.19490314	24.31585863	2-average
3/14/2017	6168	2017	Corn	12.269508	133.2	92.11342342	25.29186247	3-warm
3/14/2017	6010	2017	Barley	8.276028	108.35	76.38235348	20.17194739	3-warm
3/14/2017	6116	2017	Barley	4.684722	50	93.69444	9.969158912	3-warm
3/14/2017	6037	2017	Corn	8.192028	108.2	75.71190388	18.79327586	3-warm
3/14/2017	6139	2017	Barley	11.848482	138.1166667	85.78604079	27.1391609	3-warm
3/14/2017	6126	2017	Barley	7.58793	100.95	75.16523031	17.61825126	3-warm
3/14/2017	6191	2017	Barley	12.272652	152.6333333	80.40610614	24.54111396	3-warm
3/14/2017	6177	2017	Corn	15.01254	195.6833333	76.71854186	31.73250189	3-warm
3/14/2017	6089	2017	Barley	7.757598	59.4	130.5992929	16.66918482	3-warm
3/14/2017	6008	2017	Corn	8.071557	57.16666667	141.1934169	19.78292917	3-warm
3/14/2017	6178	2017	Barley	7.87071	74.31666667	105.9077372	17.97198647	3-warm
3/14/2017	6151	2017	Barley	9.020682	94.9	95.05460485	18.79698331	3-warm
3/14/2017	6102	2017	Barley	13.366068	187.25	71.38087049	29.70478708	3-warm
3/14/2017	6088	2017	Corn	8.729514	87.96666667	99.23661235	18.7667408	3-warm
3/14/2017	6034	2017	Corn	7.487736	104.0333333	71.97439282	17.79799365	3-warm
3/14/2017	6072	2017	Barley	9.133794	67.66666667	134.9821773	19.82922479	3-warm
3/14/2017	6084	2017	Barley	11.839056	87.7	134.9949373	26.2318214	3-warm
3/14/2017	6121	2017	Corn	11.250138	105.0166667	107.1271671	23.48704499	3-warm
3/14/2017	6113	2017	Barley	7.531374	111.45	67.57625841	16.1830844	3-warm
3/14/2017	6154	2017	Corn	8.3403	67.46666667	123.6210474	18.7624714	3-warm
3/14/2017	6162	2017	Corn	10.573647	107.3666667	98.48165477	25.3517252	3-warm
3/14/2017	6006	2017	Barley	12.546006	106.4333333	117.8766614	26.49350651	3-warm
3/14/2017	6083	2017	Barley	7.701042	74.86666667	102.8634283	16.76001855	3-warm
3/14/2017	6122	2017	Corn	11.138934	128.6666667	86.57202591	23.03673248	3-warm
3/14/2017	6095	2017	Corn	8.785116	46.35	189.5386408	19.45542329	3-warm
3/14/2017	6063	2017	Barley	8.134638	56.83333333	143.1314604	19.40889042	3-warm
3/14/2017	6150	2017	Corn	9.387471	131.1666667	71.56902922	20.25033265	3-warm
3/14/2017	6119	2017	Barley	2.997468	47.7	62.84	6.739712981	3-warm
3/14/2017	6144	2017	Barley	11.21694	76.83333333	145.9905423	24.74150137	3-warm
3/14/2017	6071	2017	Barley	8.53053	127.1166667	67.1078799	20.66660164	3-warm
3/14/2017	6171	2017	Corn	9.072393	72.4	125.3092956	18.6578466	3-warm
3/14/2017	6114	2017	Corn	9.897156	81.45	121.5120442	20.17988757	3-warm
3/14/2017	6024	2017	Corn	11.203803	122.7166667	91.29813663	24.05079682	3-warm
3/14/2017	6159	2017	Corn	8.516373	85.48333333	99.62612205	18.10549337	3-warm
3/14/2017	6031	2017	Barley	11.697666	150.3	77.82878244	25.3454059	3-warm
3/14/2017	6048	2017	Corn	10.128831	121.75	83.19368378	21.55430483	3-warm
3/14/2017	6053	2017	Corn	8.924121	110.3333333	80.8832719	18.94494696	3-warm
3/14/2017	6023	2017	Corn	10.202967	94.71666667	107.7209256	22.03104965	3-warm
3/14/2017	6101	2017	Barley	13.611144	118.2333333	115.1210375	27.31053364	3-warm
3/14/2017	6100	2017	Corn	9.387471	71.56666667	131.1709967	21.44646639	3-warm
3/14/2017	6092	2017	Barley	9.906726	97.5	101.6074462	22.77434998	3-warm
3/14/2017	6152	2017	Corn	14.17851	124.8333333	113.5795194	26.74505029	3-warm
3/14/2017	6129	2017	Corn	8.470038	70.75	119.7178516	18.37013808	3-warm
3/14/2017	6055	2017	Barley	11.744796	128.4833333	91.41104683	22.10702605	3-warm
3/14/2017	6032	2017	Barley	9.510834	94.11666667	101.0536639	20.6987256	3-warm
3/14/2017	6054	2017	Corn	12.853329	55.9	229.9343292	31.52030283	3-warm
3/14/2017	6140	2017	Barley	11.631684	134.5833333	86.42737337	24.10101972	3-warm
3/14/2017	6201	2017	Corn	9.044592	41.6	217.4180769	20.98939024	3-warm
3/15/2017	6159	2017	Corn	11.889561	115.5666667	102.8805394	25.27676604	3-warm
3/15/2017	6010	2017	Barley	6.626478	74.66666667	88.74747321	16.15134284	3-warm
3/15/2017	6139	2017	Barley	4.392516	71.51666667	61.41947332	10.06113682	3-warm
3/15/2017	6177	2017	Corn	13.196208	190.8333333	69.15043493	27.89326092	3-warm
3/15/2017	6063	2017	Barley	9.859596	65.71666667	150.0318945	23.52456475	3-warm
3/15/2017	6162	2017	Corn	10.036161	101.2833333	99.08995557	24.06303102	3-warm
3/15/2017	6084	2017	Barley	9.94443	68.5	145.1741606	22.03389456	3-warm
3/15/2017	6191	2017	Barley	14.214408	129.9666667	109.3696435	28.42396302	3-warm
3/15/2017	6144	2017	Barley	13.507458	79.6	169.6916834	29.79375753	3-warm
3/15/2017	6032	2017	Barley	11.16981	80.71666667	138.3829445	24.30920698	3-warm
3/15/2017	6008	2017	Corn	9.962025	46.35	214.9304207	24.41635919	3-warm
3/15/2017	6072	2017	Barley	11.952168	81.35	146.9227781	25.94784008	3-warm
3/15/2017	6089	2017	Barley	9.416574	45.58333333	206.5793199	20.23391936	3-warm
3/15/2017	6006	2017	Barley	4.2417	44	96.40227273	8.957233605	3-warm
3/15/2017	6126	2017	Barley	8.86044	94.2	94.05987261	20.57286482	3-warm
3/15/2017	6121	2017	Corn	8.15496	82.03333333	99.41032101	17.02520559	3-warm
3/15/2017	6178	2017	Barley	8.539956	51.91666667	164.4935345	19.50014341	3-warm
3/15/2017	6168	2017	Corn	14.465787	175.7333333	82.31669385	29.81918226	3-warm
3/15/2017	6031	2017	Barley	14.384076	144.5166667	99.53229847	31.16606721	3-warm
3/15/2017	6083	2017	Barley	10.114098	73.8	137.0473984	22.01162779	3-warm
3/15/2017	6102	2017	Barley	10.896456	133.1333333	81.84618928	24.21631443	3-warm
3/15/2017	6071	2017	Barley	10.547694	119.95	87.9340892	25.55351075	3-warm
3/15/2017	6154	2017	Corn	8.590509	67.18333333	127.8666683	19.32534554	3-warm
3/15/2017	6048	2017	Corn	6.968784	79.28333333	87.89721253	14.82967725	3-warm
3/15/2017	6101	2017	Barley	14.431206	81.66666667	176.7086449	28.95597438	3-warm
3/15/2017	6116	2017	Barley	13.394346	102.6	130.5491813	28.50336985	3-warm
3/15/2017	6114	2017	Corn	10.582914	92.23333333	114.740665	21.57811948	3-warm
3/15/2017	6100	2017	Corn	8.590509	64.51666667	133.1517799	19.62573973	3-warm
3/15/2017	6171	2017	Corn	11.537415	89.56666667	128.8137142	23.72729215	3-warm
3/15/2017	6122	2017	Corn	9.739617	89.38333333	108.9645758	20.14276692	3-warm
3/15/2017	6034	2017	Corn	10.036161	92.15	108.911134	23.85547912	3-warm
3/15/2017	6024	2017	Corn	3.697533	40.06666667	92.28451747	7.937359745	3-warm
3/15/2017	6152	2017	Corn	12.121236	80.21666667	151.106204	22.86439593	3-warm
3/15/2017	6119	2017	Barley	10.18008	64.15	158.6918161	22.88959126	3-warm
3/15/2017	6037	2017	Corn	13.752228	159.55	86.19384519	31.54889297	3-warm
3/15/2017	6055	2017	Barley	15.119304	132.3666667	114.222896	28.45880401	3-warm
3/15/2017	6053	2017	Corn	9.285534	88.15	105.3378786	19.71218781	3-warm
3/15/2017	6113	2017	Barley	9.04896	101.0166667	89.57888137	19.44400628	3-warm
3/15/2017	6092	2017	Barley	6.701886	41.15	162.8647874	15.40681526	3-warm
3/15/2017	6129	2017	Corn	6.273759	49.51666667	126.6999461	13.6067653	3-warm
3/15/2017	6201	2017	Corn	10.480977	47.08333333	222.6048212	24.32274628	3-warm
3/15/2017	6023	2017	Corn	8.256897	63.53333333	129.9616527	17.82894209	3-warm
3/15/2017	6088	2017	Corn	10.212234	101.6333333	100.4811479	21.95429762	3-warm
3/15/2017	6095	2017	Corn	9.758151	59.7	163.4531156	21.61029612	3-warm
3/15/2017	6151	2017	Barley	11.669388	86.73333333	134.5432898	24.31626472	3-warm
3/15/2017	6140	2017	Barley	12.140688	113.9333333	106.5595787	25.15568347	3-warm
3/15/2017	6054	2017	Corn	11.76909	51.78333333	227.2756357	28.86141643	3-warm
3/15/2017	6150	2017	Corn	12.41778	145.7	85.22841455	26.787212	3-warm
3/16/2017	6114	2017	Corn	10.638516	80.05	132.8983885	21.69148964	3-warm
3/16/2017	6006	2017	Barley	11.396034	94.4	120.7206992	24.06510095	3-warm
3/16/2017	6084	2017	Barley	10.858752	142.3666667	76.2731351	24.05975975	3-warm
3/16/2017	6071	2017	Barley	8.049804	107.2833333	75.03312723	19.50196442	3-warm
3/16/2017	6191	2017	Barley	11.377182	129.8666667	87.60663758	22.75047968	3-warm
3/16/2017	6089	2017	Barley	10.095246	68.18333333	148.0603178	21.69221986	3-warm
3/16/2017	6129	2017	Corn	10.119564	77.73333333	130.1830703	21.94769233	3-warm
3/16/2017	6139	2017	Barley	9.887874	139.2333333	71.0165717	22.64835305	3-warm
3/16/2017	6055	2017	Barley	13.846794	122.0666667	113.4363244	26.06358048	3-warm
3/16/2017	6177	2017	Corn	8.210562	114.7666667	71.54134766	17.35493622	3-warm
3/16/2017	6008	2017	Corn	9.591345	72.63333333	132.0515603	23.5078435	3-warm
3/16/2017	6159	2017	Corn	7.849149	64.56666667	121.5665823	16.68699987	3-warm
3/16/2017	6101	2017	Barley	10.114098	90.86666667	111.3070213	20.29376911	3-warm
3/16/2017	6102	2017	Barley	13.158696	141.65	92.89584186	29.24392296	3-warm
3/16/2017	6144	2017	Barley	9.718206	113.2833333	85.78672355	21.43570413	3-warm
3/16/2017	6154	2017	Corn	7.4136	61.65	120.2530414	16.67775236	3-warm
3/16/2017	6063	2017	Barley	10.849326	96.01666667	112.9941955	25.88601723	3-warm
3/16/2017	6113	2017	Barley	8.756754	101.4833333	86.28760716	18.81612691	3-warm
3/16/2017	6162	2017	Corn	9.109461	93.45	97.47951846	21.8411445	3-warm
3/16/2017	6031	2017	Barley	11.810778	154.9333333	76.23135542	25.59048638	3-warm
3/16/2017	6048	2017	Corn	7.69161	113.2	67.94708481	16.36786186	3-warm
3/16/2017	6119	2017	Barley	11.235792	100.4833333	111.8174689	25.26332665	3-warm
3/16/2017	6178	2017	Barley	9.80304	97.3	100.750668	22.38427058	3-warm
3/16/2017	6122	2017	Corn	6.811245	51.28333333	132.8159571	14.08652111	3-warm
3/16/2017	6024	2017	Corn	8.71098	67.9	128.2913108	18.69954426	3-warm
3/16/2017	6037	2017	Corn	14.354583	164.3833333	87.32383453	32.93075149	3-warm
3/16/2017	6083	2017	Barley	9.218628	56.25	163.88672	20.06278842	3-warm
3/16/2017	6010	2017	Barley	8.210046	88.1	93.19007946	20.01112321	3-warm
3/16/2017	6053	2017	Corn	8.312499	82.21666667	101.1047922	17.64653938	3-warm
3/16/2017	6121	2017	Corn	10.953594	112.7833333	97.12067977	22.86794661	3-warm
3/16/2017	6092	2017	Barley	6.626478	54.93333333	120.6276335	15.2334615	3-warm
3/16/2017	6095	2017	Corn	10.249302	76.28333333	134.3583395	22.69799383	3-warm
3/16/2017	6152	2017	Corn	15.38322	79.1	194.478129	29.01750554	3-warm
3/16/2017	6116	2017	Barley	9.840744	98.2	100.2112424	20.94125132	3-warm
3/16/2017	6100	2017	Corn	9.165063	59.8	153.2619231	20.93835663	3-warm
3/16/2017	6034	2017	Corn	10.916526	116.85	93.42341463	25.948065	3-warm
3/16/2017	6072	2017	Barley	11.018994	74.9	147.1160748	23.92194404	3-warm
3/16/2017	6171	2017	Corn	11.574483	94.58333333	122.3733885	23.80352442	3-warm
3/16/2017	6168	2017	Corn	11.889561	145.3166667	81.81828879	24.50865525	3-warm
3/16/2017	6150	2017	Corn	9.368937	111.75	83.83836242	20.21035174	3-warm
3/16/2017	6140	2017	Barley	13.658274	131.7333333	103.6812298	28.3001439	3-warm
3/16/2017	6032	2017	Barley	10.08582	94.25	107.0113528	21.95008562	3-warm
3/16/2017	6126	2017	Barley	7.63506	77.31666667	98.75050657	17.72768139	3-warm
3/16/2017	6088	2017	Corn	11.296473	93.21666667	121.1851207	24.28519855	3-warm
3/16/2017	6054	2017	Corn	7.812081	18.71666667	417.3863402	19.15761737	3-warm
3/16/2017	6151	2017	Barley	10.632528	114.6166667	92.76598517	22.15569192	3-warm
3/16/2017	6023	2017	Corn	9.924957	74.73333333	132.8049554	21.43074857	3-warm
3/16/2017	6201	2017	Corn	8.358834	33.46666667	249.7659562	19.39798156	3-warm
3/17/2017	6177	2017	Corn	12.213906	183.9666667	66.39195144	25.81693672	3-warm
3/17/2017	6101	2017	Barley	11.697666	76.16666667	153.57986	23.47117191	3-warm
3/17/2017	6048	2017	Corn	8.71098	96.25	90.50368831	18.53709656	3-warm
3/17/2017	6114	2017	Corn	10.536579	96.96666667	108.6618666	21.48364435	3-warm
3/17/2017	6055	2017	Barley	10.349748	77.55	133.4590329	19.48115137	3-warm
3/17/2017	6071	2017	Barley	9.030108	96.26666667	93.80306094	21.8769109	3-warm
3/17/2017	6152	2017	Corn	15.781701	87.11666667	181.1559327	29.76916382	3-warm
3/17/2017	6063	2017	Barley	10.60425	84.28333333	125.8166897	25.30127662	3-warm
3/17/2017	6032	2017	Barley	13.05501	96.81666667	134.8425891	28.41202672	3-warm
3/17/2017	6119	2017	Barley	10.849326	91.03333333	119.1797071	24.39436994	3-warm
3/17/2017	6113	2017	Barley	8.71905	94.48333333	92.28135474	18.73511022	3-warm
3/17/2017	6178	2017	Barley	9.463704	67.13333333	140.9687786	21.60943044	3-warm
3/17/2017	6008	2017	Corn	8.868519	55.2	160.6615761	21.73623791	3-warm
3/17/2017	6159	2017	Corn	8.312499	66.95	124.1598058	17.6720648	3-warm
3/17/2017	6031	2017	Barley	12.074706	122.3833333	98.66299333	26.16234082	3-warm
3/17/2017	6092	2017	Barley	8.040378	67.01666667	119.9757971	18.48384446	3-warm
3/17/2017	6129	2017	Corn	5.578734	43.91666667	127.0299962	12.09936885	3-warm
3/17/2017	6144	2017	Barley	9.80304	99.86666667	98.16128171	21.62282473	3-warm
3/17/2017	6034	2017	Corn	11.194536	104.5	107.1247464	26.6088816	3-warm
3/17/2017	6140	2017	Barley	12.659118	108.1166667	117.0875721	26.22987803	3-warm
3/17/2017	6122	2017	Corn	7.78428	75.88333333	102.5822095	16.09888127	3-warm
3/17/2017	6139	2017	Barley	9.199776	85.4	107.7257143	21.07225222	3-warm
3/17/2017	6053	2017	Corn	9.285534	83.73333333	110.8941162	19.71218781	3-warm
3/17/2017	6126	2017	Barley	6.36255	46.2	137.7175325	14.77306783	3-warm
3/17/2017	6089	2017	Barley	6.805572	46.43333333	146.5665183	14.62351329	3-warm
3/17/2017	6121	2017	Corn	12.269508	110.5666667	110.9693217	25.61519569	3-warm
3/17/2017	6083	2017	Barley	9.539112	51.3	185.9476023	20.76026777	3-warm
3/17/2017	6116	2017	Barley	10.27434	95.11666667	108.0182933	21.86395013	3-warm
3/17/2017	6150	2017	Corn	9.54501	100.2833333	95.18042214	20.59017042	3-warm
3/17/2017	6102	2017	Barley	12.263226	133.35	91.96269966	27.25382792	3-warm
3/17/2017	6024	2017	Corn	8.145693	75.48333333	107.9137955	17.4860632	3-warm
3/17/2017	6023	2017	Corn	5.384127	62.06666667	86.7474812	11.62583093	3-warm
3/17/2017	6154	2017	Corn	9.313335	63.06666667	147.674445	20.9514264	3-warm
3/17/2017	6006	2017	Barley	10.811622	67.28333333	160.6879663	22.83099321	3-warm
3/17/2017	6171	2017	Corn	12.241707	73.98333333	165.46574	25.17570517	3-warm
3/17/2017	6037	2017	Corn	9.118728	107.9166667	84.49786564	20.91921205	3-warm
3/17/2017	6151	2017	Barley	12.15954	129.5	93.89606178	25.3376264	3-warm
3/17/2017	6072	2017	Barley	11.895612	77.08333333	154.321453	25.8250585	3-warm
3/17/2017	6054	2017	Corn	9.999093	27.01666667	370.1083159	24.52084121	3-warm
3/17/2017	6191	2017	Barley	10.905882	121.4166667	89.82195196	21.80804059	3-warm
3/17/2017	6010	2017	Barley	8.0121	75.15	106.6147705	19.52865066	3-warm
3/17/2017	6095	2017	Corn	10.490244	88.48333333	118.5561575	23.23158139	3-warm
3/17/2017	6201	2017	Corn	8.386635	43.56666667	192.5011859	19.46249812	3-warm
3/17/2017	6084	2017	Barley	11.565702	100.2166667	115.4069716	25.62615036	3-warm
3/18/2017	6063	2017	Barley	12.800508	94.21666667	135.8624589	30.54145213	3-warm
3/18/2017	6119	2017	Barley	10.50999	79.13333333	132.81369	23.63138357	3-warm
3/18/2017	6152	2017	Corn	14.234112	69.86666667	203.7325191	26.84993284	3-warm
3/18/2017	6083	2017	Barley	6.494514	42.18333333	153.9592414	14.13421393	3-warm
3/18/2017	6122	2017	Corn	8.757315	59.33333333	147.5951966	18.11124143	3-warm
3/18/2017	6139	2017	Barley	9.47313	100.2	94.54221557	21.69837447	3-warm
3/18/2017	6101	2017	Barley	14.214408	98.23333333	144.7004547	28.5209728	3-warm
3/18/2017	6032	2017	Barley	10.349748	82.65	125.2238113	22.52448039	3-warm
3/18/2017	6177	2017	Corn	11.917362	126.6	94.13398104	25.19012187	3-warm
3/18/2017	6031	2017	Barley	11.87676	126.95	93.55462781	25.73344999	3-warm
3/18/2017	6114	2017	Corn	13.335213	93.58333333	142.4955975	27.18994215	3-warm
3/18/2017	6053	2017	Corn	9.887889	62.95	157.075282	20.99092254	3-warm
3/18/2017	6055	2017	Barley	7.276872	73.16666667	99.45610934	13.69713011	3-warm
3/18/2017	6102	2017	Barley	7.465392	107.4833333	69.45627539	16.59110816	3-warm
3/18/2017	6129	2017	Corn	8.609043	35.28333333	243.9974398	18.67161737	3-warm
3/18/2017	6159	2017	Corn	7.830615	58.01666667	134.9718184	16.64759728	3-warm
3/18/2017	6071	2017	Barley	12.338634	139.9666667	88.15408907	29.89235529	3-warm
3/18/2017	6089	2017	Barley	9.623946	68.11666667	141.2862148	20.67951118	3-warm
3/18/2017	6092	2017	Barley	5.448228	46.43333333	117.3344149	12.52480903	3-warm
3/18/2017	6024	2017	Corn	9.693282	68.23333333	142.0608012	20.80821627	3-warm
3/18/2017	6178	2017	Barley	9.482556	71.6	132.437933	21.65247712	3-warm
3/18/2017	6144	2017	Barley	9.859596	91.23333333	108.070106	21.74757179	3-warm
3/18/2017	6006	2017	Barley	11.933316	89.05	134.0069175	25.19968388	3-warm
3/18/2017	6126	2017	Barley	7.35228	62.96666667	116.7646374	17.0711006	3-warm
3/18/2017	6048	2017	Corn	8.646111	55.31666667	156.302097	18.39905435	3-warm
3/18/2017	6140	2017	Barley	13.318938	124.15	107.2810149	27.59703474	3-warm
3/18/2017	6037	2017	Corn	12.584586	99.3	126.7329909	28.87021338	3-warm
3/18/2017	6150	2017	Corn	11.259405	118.3333333	95.14990141	24.28840491	3-warm
3/18/2017	6116	2017	Barley	9.831318	83	118.4496145	20.92119265	3-warm
3/18/2017	6034	2017	Corn	9.517209	80.96666667	117.5447797	22.6219548	3-warm
3/18/2017	6113	2017	Barley	8.021526	105.6833333	75.90152342	17.2363014	3-warm
3/18/2017	6084	2017	Barley	10.500564	110.2666667	95.22881499	23.26612184	3-warm
3/18/2017	6171	2017	Corn	15.485157	62.41666667	248.0933031	31.84602826	3-warm
3/18/2017	6121	2017	Corn	8.877786	65.55	135.4353318	18.53425791	3-warm
3/18/2017	6010	2017	Barley	10.198932	88.7	114.9823224	24.85882355	3-warm
3/18/2017	6054	2017	Corn	9.063126	14.35	631.5767247	22.22556321	3-warm
3/18/2017	6095	2017	Corn	8.692446	53.5	162.4756262	19.2501973	3-warm
3/18/2017	6023	2017	Corn	8.794383	40.98333333	214.5843758	18.98952418	3-warm
3/18/2017	6154	2017	Corn	8.275431	47.56666667	173.975424	18.61654107	3-warm
3/18/2017	6191	2017	Barley	9.765336	106.9	91.35019645	19.52733799	3-warm
3/18/2017	6072	2017	Barley	6.202308	48.21666667	128.6341099	13.46504635	3-warm
3/18/2017	6201	2017	Corn	7.849149	24.9	315.2268675	18.2151778	3-warm
3/18/2017	6151	2017	Barley	11.066124	108.75	101.7574621	23.05920418	3-warm
3/18/2017	6008	2017	Corn	9.804486	44.6	219.8315247	24.03024003	3-warm
3/19/2017	6177	2017	Corn	10.360506	158.2	65.48992415	21.8993439	3-warm
3/19/2017	6048	2017	Corn	7.626741	63.21666667	120.6444661	16.22981965	3-warm
3/19/2017	6152	2017	Corn	15.077409	97.15	155.1972105	28.44065152	3-warm
3/19/2017	6144	2017	Barley	10.359174	120.9	85.68382134	22.84950421	3-warm
3/19/2017	6178	2017	Barley	11.02842	100.7	109.517577	25.1823044	3-warm
3/19/2017	6119	2017	Barley	8.643642	100.6333333	85.89243458	19.4349585	3-warm
3/19/2017	6159	2017	Corn	5.161719	28.06666667	183.909228	10.97362329	3-warm
3/19/2017	6071	2017	Barley	11.763648	140.4666667	83.74690081	28.49935783	3-warm
3/19/2017	6129	2017	Corn	8.006688	65.58333333	122.0841881	17.36520712	3-warm
3/19/2017	6072	2017	Barley	12.150114	82.83333333	146.6814567	26.3775756	3-warm
3/19/2017	6031	2017	Barley	12.414042	188.45	65.87446007	26.89758225	3-warm
3/19/2017	6102	2017	Barley	8.615364	102.6166667	83.95677115	19.14680916	3-warm
3/19/2017	6037	2017	Corn	12.195372	75.9	160.6768379	27.97732018	3-warm
3/19/2017	6113	2017	Barley	8.76618	86.6	101.226097	18.83638109	3-warm
3/19/2017	6095	2017	Corn	8.933388	77.96666667	114.579581	19.78378486	3-warm
3/19/2017	6122	2017	Corn	12.584586	103.5833333	121.4923829	26.02652472	3-warm
3/19/2017	6054	2017	Corn	12.186105	43.31666667	281.32601	29.88406505	3-warm
3/19/2017	6063	2017	Barley	9.821892	92.9	105.7254252	23.43460465	3-warm
3/19/2017	6114	2017	Corn	7.78428	66.6	116.8810811	15.87182168	3-warm
3/19/2017	6006	2017	Barley	13.036158	93.51666667	139.3993014	27.52856461	3-warm
3/19/2017	6116	2017	Barley	9.199776	82.83333333	111.0636942	19.57726177	3-warm
3/19/2017	6053	2017	Corn	11.02773	82.45	133.7505155	23.41068212	3-warm
3/19/2017	6140	2017	Barley	14.619726	129.7833333	112.6471761	30.29228654	3-warm
3/19/2017	6010	2017	Barley	10.076394	87.06666667	115.7319372	24.56015007	3-warm
3/19/2017	6126	2017	Barley	11.226366	108.7333333	103.246775	26.06625745	3-warm
3/19/2017	6191	2017	Barley	9.94443	97.33333333	102.1688014	19.88546484	3-warm
3/19/2017	6083	2017	Barley	10.632528	59.66666667	178.1987933	23.13990321	3-warm
3/19/2017	6150	2017	Corn	10.619982	139.0166667	76.3935883	22.9090634	3-warm
3/19/2017	6084	2017	Barley	12.77223	125.75	101.5684294	28.299457	3-warm
3/19/2017	6034	2017	Corn	8.673912	112	77.44564286	20.61747779	3-warm
3/19/2017	6171	2017	Corn	10.814589	58.46666667	184.9701653	22.24076301	3-warm
3/19/2017	6023	2017	Corn	10.684851	85.28333333	125.2865077	23.07157153	3-warm
3/19/2017	6154	2017	Corn	9.850821	83.35	118.1862148	22.16056345	3-warm
3/19/2017	6139	2017	Barley	8.737902	81.56666667	107.1258929	20.01432152	3-warm
3/19/2017	6055	2017	Barley	13.139844	86.53333333	151.8471957	24.73290074	3-warm
3/19/2017	6101	2017	Barley	11.97102	86.6	138.2334873	24.01965216	3-warm
3/19/2017	6092	2017	Barley	5.70273	42.25	134.975858	13.10987796	3-warm
3/19/2017	6089	2017	Barley	9.463704	77.08333333	122.7723762	20.33519023	3-warm
3/19/2017	6032	2017	Barley	12.2538	94.83333333	129.2140598	26.66832833	3-warm
3/19/2017	6121	2017	Corn	11.435478	100.4833333	113.8047238	23.87398148	3-warm
3/19/2017	6151	2017	Barley	9.935004	102.3	97.11636364	20.70221568	3-warm
3/19/2017	6008	2017	Corn	6.57957	48.25	136.3641451	16.12615351	3-warm
3/19/2017	6024	2017	Corn	11.39841	90.75	125.602314	24.4685526	3-warm
3/19/2017	6201	2017	Corn	7.839882	32.96666667	237.8123964	18.19367228	3-warm
3/20/2017	6177	2017	Corn	14.660394	153.9666667	95.21797359	30.98815925	2-average
3/20/2017	6159	2017	Corn	8.942655	66.41666667	134.6447428	19.0117531	2-average
3/20/2017	6144	2017	Barley	11.26407	118.0833333	95.39085392	24.84545726	2-average
3/20/2017	6032	2017	Barley	11.471442	112.7833333	101.7122093	24.96565813	2-average
3/20/2017	6150	2017	Corn	9.869355	106.6833333	92.51074832	21.2898364	2-average
3/20/2017	6071	2017	Barley	10.717362	128.25	83.56617544	25.96455918	2-average
3/20/2017	6101	2017	Barley	13.90335	90.3	153.9684385	27.89684011	2-average
3/20/2017	6031	2017	Barley	12.611988	173.4333333	72.71951566	27.32647308	2-average
3/20/2017	6122	2017	Corn	11.21307	98.81666667	113.4734694	23.19005516	2-average
3/20/2017	6152	2017	Corn	15.485157	154.8166667	100.0225449	29.20979022	2-average
3/20/2017	6119	2017	Barley	12.39519	118.9	104.2488646	27.87019676	2-average
3/20/2017	6048	2017	Corn	11.046264	106.8166667	103.4133	23.50661606	2-average
3/20/2017	6088	2017	Corn	12.491916	117.5833333	106.238832	26.85516624	2-average
3/20/2017	6053	2017	Corn	6.681507	71.15	93.90733661	14.18411917	2-average
3/20/2017	6171	2017	Corn	18.99735	106.6666667	178.1001563	39.06903527	2-average
3/20/2017	6006	2017	Barley	11.12268	96.93333333	114.7456671	23.48785701	2-average
3/20/2017	6054	2017	Corn	16.235784	70.05	231.7742184	39.81511936	2-average
3/20/2017	6102	2017	Barley	9.058386	109.55	82.68722958	20.1313825	2-average
3/20/2017	6037	2017	Corn	13.817097	104.2166667	132.5804926	31.6977085	2-average
3/20/2017	6178	2017	Barley	11.301774	116.9166667	96.66520884	25.80648118	2-average
3/20/2017	6083	2017	Barley	10.773918	73.91666667	145.757628	23.44761469	2-average
3/20/2017	6063	2017	Barley	3.185988	36.23333333	87.92975161	7.601627997	2-average
3/20/2017	6129	2017	Corn	7.580406	62.75	120.8032829	16.44067063	2-average
3/20/2017	6113	2017	Barley	7.437114	87.95	84.56070495	15.98054266	2-average
3/20/2017	6023	2017	Corn	11.296473	101.1333333	111.6988102	24.3922339	2-average
3/20/2017	6154	2017	Corn	8.071557	65.1	123.9870507	18.15790288	2-average
3/20/2017	6072	2017	Barley	7.220316	57.61666667	125.3164478	15.67511475	2-average
3/20/2017	6010	2017	Barley	10.726788	99.1	108.2420585	26.145417	2-average
3/20/2017	6201	2017	Corn	14.73453	64.46666667	228.5604447	34.19378124	2-average
3/20/2017	6139	2017	Barley	9.463704	103.8666667	91.11396662	21.67678404	2-average
3/20/2017	6114	2017	Corn	14.994006	109.25	137.2449062	30.57215177	2-average
3/20/2017	6126	2017	Barley	9.388296	98.26666667	95.53896879	21.7984823	2-average
3/20/2017	6191	2017	Barley	10.312044	104.95	98.25673178	20.62056734	2-average
3/20/2017	6151	2017	Barley	11.424312	109.25	104.5703616	23.80558388	2-average
3/20/2017	6121	2017	Corn	9.127995	95.71666667	95.36473968	19.05662217	2-average
3/20/2017	6095	2017	Corn	8.868519	75.68333333	117.1792865	19.64012667	2-average
3/20/2017	6140	2017	Barley	12.480024	141.6666667	88.09428706	25.85879263	2-average
3/20/2017	6168	2017	Corn	13.177674	133.55	98.67221265	27.16391876	2-average
3/20/2017	6024	2017	Corn	12.945999	112.8	114.7694947	27.79070567	2-average
3/20/2017	6034	2017	Corn	9.331869	113	82.5829115	22.18141041	2-average
3/20/2017	6055	2017	Barley	14.65743	109.2166667	134.2050664	27.58942658	2-average
3/20/2017	6100	2017	Corn	9.934224	87.68333333	113.2966052	22.69556957	2-average
3/20/2017	6089	2017	Barley	10.69851	84.9	126.0130742	22.98848696	2-average
3/20/2017	6008	2017	Corn	13.835631	84.31666667	164.0912947	33.91034816	2-average
3/20/2017	6092	2017	Barley	9.124368	82.18333333	111.0245549	20.97580474	2-average
3/20/2017	6084	2017	Barley	13.300086	132.5333333	100.3527616	29.46902865	2-average
3/20/2017	6116	2017	Barley	9.878448	78.5	125.8401019	21.021486	2-average
3/20/2017	6162	2017	Corn	8.24763	83.63333333	98.61654045	19.77479003	2-average
3/21/2017	6006	2017	Barley	11.000142	74.8	147.0607219	20.37914427	2-average
3/21/2017	6191	2017	Barley	11.179236	100.3333333	111.4209568	20.62428174	2-average
3/21/2017	6151	2017	Barley	10.095246	105.4166667	95.76517945	19.02241526	2-average
3/21/2017	6159	2017	Corn	6.505434	73.11666667	88.97333941	12.39053016	2-average
3/21/2017	6055	2017	Barley	12.894768	121.55	106.0861209	21.25466948	2-average
3/21/2017	6168	2017	Corn	11.389143	122.65	92.85889115	21.01153371	2-average
3/21/2017	6037	2017	Corn	16.532328	163.2166667	101.2906852	33.36162383	2-average
3/21/2017	6129	2017	Corn	10.425375	91.28333333	114.2089648	20.47575618	2-average
3/21/2017	6162	2017	Corn	6.598104	81.65	80.80960196	14.5318094	2-average
3/21/2017	6031	2017	Barley	10.566546	127.7833333	82.69111256	20.56977073	2-average
3/21/2017	6139	2017	Barley	11.527998	105.7	109.063368	24.42566642	2-average
3/21/2017	6140	2017	Barley	13.450902	143.9333333	93.45230662	25.2914175	2-average
3/21/2017	6150	2017	Corn	12.158304	107.05	113.5759365	24.2027033	2-average
3/21/2017	6100	2017	Corn	7.552605	71.43333333	105.7294214	15.56136207	2-average
3/21/2017	6177	2017	Corn	14.224845	195.3166667	72.8296527	27.32936005	2-average
3/21/2017	6152	2017	Corn	9.711816	100.15	96.9727	16.43832	2-average
3/21/2017	6154	2017	Corn	10.45318	119.9	87.18245	21.33827	2-average
3/21/2017	6144	2017	Barley	10.25549	83.58333	122.6978	20.09733	2-average
3/21/2017	6102	2017	Barley	11.19809	108	103.686	22.39236	2-average
3/21/2017	6113	2017	Barley	11.59398	96.66667	119.9377	22.56986	2-average
3/21/2017	6083	2017	Barley	12.27265	71.26667	172.2075	23.73385	2-average
3/21/2017	6116	2017	Barley	8.285454	86.36667	95.93347	15.71296	2-average
3/21/2017	6054	2017	Corn	10.28637	72	142.8663	22.54233	2-average
3/21/2017	6092	2017	Barley	8.71905	80.85	107.8423	18.35058	2-average
3/21/2017	6072	2017	Barley	10.34975	77.2	134.0641	20.41817	2-average
3/21/2017	6053	2017	Corn	8.053023	94.2	85.48857	15.4718	2-average
3/21/2017	6101	2017	Barley	15.60946	111.5333	139.9533	28.20737	2-average
3/21/2017	6122	2017	Corn	12.67726	130.6333	97.04457	23.58531	2-average
3/21/2017	6084	2017	Barley	7.455966	63.58333	117.2629	14.6112	2-average
3/21/2017	6008	2017	Corn	9.109461	71.98333	126.5496	19.92355	2-average
3/21/2017	6088	2017	Corn	9.665481	99.98333	96.67092	18.17378	2-average
3/21/2017	6114	2017	Corn	12.48265	100.3333	124.4118	22.79052	2-average
3/21/2017	6119	2017	Barley	10.77392	124.2333	86.72325	22.25053	2-average
3/21/2017	6089	2017	Barley	6.26829	57.75	108.5418	11.91313	2-average
3/21/2017	6032	2017	Barley	13.73368	95.76667	143.4077	27.09406	2-average
3/21/2017	6010	2017	Barley	12.2161	95.5	127.9172	26.3264	2-average
3/21/2017	6023	2017	Corn	10.41611	82.06667	126.9225	20.05555	2-average
3/21/2017	6071	2017	Barley	9.275184	121.7833	76.16136	20.6236	2-average
3/21/2017	6201	2017	Corn	11.176	72.75	153.622	23.08092	2-average
3/21/2017	6095	2017	Corn	7.395066	67	110.3741	14.85498	2-average
3/21/2017	6171	2017	Corn	14.46579	118.4167	122.1601	26.41129	2-average
3/21/2017	6048	2017	Corn	7.385799	78.86667	93.64918	13.76991	2-average
3/21/2017	6024	2017	Corn	12.26024	151.5333	80.90788	23.35138	2-average
3/21/2017	6126	2017	Barley	8.162916	99.4	82.12189	16.85823	2-average
3/21/2017	6121	2017	Corn	10.86092	88.83333	122.2618	20.46518	2-average
3/21/2017	6178	2017	Barley	12.07471	111.6167	108.1801	24.53474	2-average
3/21/2017	6063	2017	Barley	7.91784	87.43333	90.5586	16.79256	2-average
3/21/2017	6034	2017	Corn	11.84323	125.65	94.25568	26.22789	2-average
3/22/2017	6122	2017	Corn	12.05637	109.35	110.2548	22.43018	3-warm
3/22/2017	6083	2017	Barley	11.73537	66.7	175.9426	22.69481	3-warm
3/22/2017	6150	2017	Corn	15.29982	114.4167	133.7202	30.4563	3-warm
3/22/2017	6055	2017	Barley	14.96849	131.7	113.6559	24.67282	3-warm
3/22/2017	6177	2017	Corn	16.52306	146.9667	112.4273	31.74479	3-warm
3/22/2017	6144	2017	Barley	14.15785	128.0833	110.5363	27.74466	3-warm
3/22/2017	6159	2017	Corn	8.034489	69.98333	114.8057	15.30283	3-warm
3/22/2017	6006	2017	Barley	12.53658	82.1	152.6989	23.22559	3-warm
3/22/2017	6116	2017	Barley	12.56486	90.48333	138.8638	23.82864	3-warm
3/22/2017	6168	2017	Corn	14.99401	128	117.1407	27.66205	3-warm
3/22/2017	6084	2017	Barley	12.58371	95.23333	132.1356	24.65987	3-warm
3/22/2017	6102	2017	Barley	12.98903	134.5667	96.52486	25.97363	3-warm
3/22/2017	6100	2017	Corn	10.77752	78.66667	137.0024	22.20597	3-warm
3/22/2017	6095	2017	Corn	12.11197	85.58333	141.5225	24.33015	3-warm
3/22/2017	6063	2017	Barley	7.371132	61.48333	119.8883	15.63307	3-warm
3/22/2017	6101	2017	Barley	11.66939	88.78333	131.4367	21.08739	3-warm
3/22/2017	6139	2017	Barley	9.61452	94.7	101.5261	20.37137	3-warm
3/22/2017	6129	2017	Corn	10.64778	95.2	111.8465	20.91257	3-warm
3/22/2017	6037	2017	Corn	14.86427	128.5	115.6752	29.99554	3-warm
3/22/2017	6114	2017	Corn	14.716	123.0167	119.626	26.86811	3-warm
3/22/2017	6119	2017	Barley	12.12184	114.4333	105.9292	25.03428	3-warm
3/22/2017	6088	2017	Corn	14.42872	135.0167	106.8662	27.12998	3-warm
3/22/2017	6154	2017	Corn	11.0092	98.41667	111.8631	22.47328	3-warm
3/22/2017	6140	2017	Barley	11.26407	147.9333	76.14288	21.17957	3-warm
3/22/2017	6031	2017	Barley	16.03363	155.2667	103.2651	31.21247	3-warm
3/22/2017	6034	2017	Corn	16.5694	155.5	106.5556	36.69442	3-warm
3/22/2017	6201	2017	Corn	13.02014	74.51667	174.7278	26.88947	3-warm
3/22/2017	6008	2017	Corn	13.94683	81.23333	171.6886	30.5035	3-warm
3/22/2017	6171	2017	Corn	18.81201	151.2333	124.3906	34.34651	3-warm
3/22/2017	6113	2017	Barley	9.388296	115.5167	81.27222	18.27609	3-warm
3/22/2017	6162	2017	Corn	12.0749	117.8	102.5034	26.59403	3-warm
3/22/2017	6023	2017	Corn	12.11197	108.4333	111.6997	23.32082	3-warm
3/22/2017	6010	2017	Barley	10.98129	93.95	116.8844	23.66532	3-warm
3/22/2017	6178	2017	Barley	8.210046	87.15	94.20592	16.68209	3-warm
3/22/2017	6053	2017	Corn	10.07323	85.9	117.2669	19.3531	3-warm
3/22/2017	6024	2017	Corn	10.45318	110.1333	94.91383	19.90957	3-warm
3/22/2017	6151	2017	Barley	8.511678	91.71667	92.80405	16.03851	3-warm
3/22/2017	6121	2017	Corn	9.748884	84.48333	115.3942	18.36977	3-warm
3/22/2017	6126	2017	Barley	7.21089	65.81667	109.5602	14.89209	3-warm
3/22/2017	6089	2017	Barley	11.85791	93.65	126.6194	22.53641	3-warm
3/22/2017	6152	2017	Corn	12.21391	131.85	92.63486	20.67338	3-warm
3/22/2017	6048	2017	Corn	11.94516	89.26667	133.8144	22.27027	3-warm
3/22/2017	6054	2017	Corn	16.92154	104.8	161.4651	37.08315	3-warm
3/22/2017	6071	2017	Barley	13.80909	122.35	112.8655	30.70485	3-warm
3/25/2017	6102	2017	Barley	12.85706	117.15	109.7487	25.70975	2-average
3/25/2017	6023	2017	Corn	11.08333	91.81667	120.7115	21.34025	2-average
3/25/2017	6122	2017	Corn	11.13893	102.3833	108.7964	20.72335	2-average
3/25/2017	6008	2017	Corn	9.239199	89.73333	102.9628	20.20731	2-average
3/25/2017	6055	2017	Barley	11.22637	87.08333	128.9152	18.50461	2-average
3/25/2017	6129	2017	Corn	10.77752	101.7833	105.8869	21.16738	2-average
3/25/2017	6154	2017	Corn	13.24254	145.75	90.85793	27.03225	2-average
3/25/2017	6101	2017	Barley	13.93163	103.0333	135.2148	25.17542	2-average
3/25/2017	6140	2017	Barley	10.53827	132.2333	79.69449	19.81486	2-average
3/25/2017	6116	2017	Barley	9.699354	90.03333	107.7307	18.39435	2-average
3/25/2017	6114	2017	Corn	11.76909	76.65	153.5432	21.48772	2-average
3/25/2017	6139	2017	Barley	8.276028	76.2	108.6093	17.53535	2-average
3/25/2017	6083	2017	Barley	8.568234	47.38333	180.828	16.56995	2-average
3/25/2017	6159	2017	Corn	8.840718	94.43333	93.61862	16.83841	2-average
3/25/2017	6089	2017	Barley	12.48002	92.25	135.2848	23.71876	2-average
3/25/2017	6034	2017	Corn	11.08333	76.28333	145.2917	24.54504	2-average
3/25/2017	6024	2017	Corn	10.83312	112.3333	96.4373	20.63323	2-average
3/25/2017	6121	2017	Corn	11.83396	98.95	119.5953	22.29866	2-average
3/25/2017	6006	2017	Barley	14.93078	93.23333	160.1443	27.66115	2-average
3/25/2017	6095	2017	Corn	12.21391	85.23333	143.2996	24.53492	2-average
3/25/2017	6201	2017	Corn	12.02857	137.4667	87.50169	24.84166	2-average
3/25/2017	6151	2017	Barley	12.58371	110.6667	113.7082	23.71141	2-average
3/25/2017	6031	2017	Barley	10.8776	140.5833	77.37478	21.1753	2-average
3/25/2017	6152	2017	Corn	15.20715	170.1	89.40122	25.73977	2-average
3/25/2017	6010	2017	Barley	12.31036	104.6667	117.6149	26.52953	2-average
3/25/2017	6171	2017	Corn	9.155796	114.2167	80.16165	16.71643	2-average
3/25/2017	6178	2017	Barley	9.011256	80.25	112.2898	18.31008	2-average
3/25/2017	6177	2017	Corn	10.87946	131.3667	82.81749	20.90206	2-average
3/25/2017	6144	2017	Barley	11.57513	133.5333	86.68343	22.68339	2-average
3/25/2017	6126	2017	Barley	10.95301	109.2667	100.2411	22.6204	2-average
3/25/2017	6054	2017	Corn	10.15663	79.81667	127.2495	22.25801	2-average
3/25/2017	6113	2017	Barley	7.521948	69.81667	107.7386	14.64289	2-average
3/25/2017	6063	2017	Barley	9.671076	87.41667	110.6319	20.51091	2-average
3/25/2017	6048	2017	Corn	11.63935	102.9667	113.04	21.70013	2-average
3/25/2017	6071	2017	Barley	10.74564	127.2167	84.46723	23.89319	2-average
3/25/2017	6119	2017	Barley	12.23495	135.2667	90.45058	25.26788	2-average
3/25/2017	6084	2017	Barley	10.17065	100.6667	101.033	19.93109	2-average
3/25/2017	6150	2017	Corn	10.09176	114.2	88.3692	20.08898	2-average
3/25/2017	6053	2017	Corn	9.294801	85.9	108.2049	17.85756	2-average
3/25/2017	6037	2017	Corn	12.06563	121.2667	99.49671	24.348	2-average
3/26/2017	6116	2017	Barley	10.25549	90.46667	113.3621	19.44903	2-average
3/26/2017	6055	2017	Barley	13.95991	95.4	146.3303	23.01035	2-average
3/26/2017	6122	2017	Corn	11.81542	84.73333	139.4425	21.98192	2-average
3/26/2017	6159	2017	Corn	7.895484	98.46667	80.18433	15.03808	2-average
3/26/2017	6139	2017	Barley	8.76618	58.13333	150.7944	18.57389	2-average
3/26/2017	6006	2017	Barley	12.15011	83.51667	145.4813	22.50961	2-average
3/26/2017	6129	2017	Corn	6.4869	56.7	114.4074	12.74047	2-average
3/26/2017	6008	2017	Corn	11.34281	100.8667	112.4535	24.80817	2-average
3/26/2017	6151	2017	Barley	11.36776	115.15	98.72129	21.4202	2-average
3/26/2017	6201	2017	Corn	8.470038	87.93333	96.3234	17.49251	2-average
3/26/2017	6140	2017	Barley	10.98129	98.06667	111.9778	20.64786	2-average
3/26/2017	6089	2017	Barley	10.83047	85.88333	126.1068	20.58373	2-average
3/26/2017	6034	2017	Corn	13.49275	152.9167	88.23598	29.88091	2-average
3/26/2017	6024	2017	Corn	12.84406	110.8667	115.8514	24.46335	2-average
3/26/2017	6083	2017	Barley	11.23579	69.36667	161.9768	21.72869	2-average
3/26/2017	6095	2017	Corn	6.839046	41.08333	166.4677	13.73807	2-average
3/26/2017	6191	2017	Barley	11.98987	111.55	107.4843	22.1198	2-average
3/26/2017	6178	2017	Barley	7.96497	65.66667	121.294	16.18412	2-average
3/26/2017	6114	2017	Corn	17.08835	90.81667	188.1631	31.19949	2-average
3/26/2017	6031	2017	Barley	9.030108	112.6833	80.13703	17.5788	2-average
3/26/2017	6154	2017	Corn	14.8272	147.6167	100.4439	30.26704	2-average
3/26/2017	6168	2017	Corn	20.17426	171.8167	117.4174	37.21897	2-average
3/26/2017	6171	2017	Corn	17.34782	146.2333	118.6311	31.67324	2-average
3/26/2017	6054	2017	Corn	9.748884	69.71667	139.8358	21.36444	2-average
3/26/2017	6177	2017	Corn	13.61322	129.6667	104.9863	26.15429	2-average
3/26/2017	6063	2017	Barley	6.07977	54.45	111.6579	12.89429	2-average
3/26/2017	6023	2017	Corn	10.36977	84.28333	123.0347	19.96634	2-average
3/26/2017	6010	2017	Barley	2.149128	32.01667	67.12529	4.631496	2-average
3/26/2017	6152	2017	Corn	11.59302	101.8667	113.8058	19.62246	2-average
3/26/2017	6072	2017	Barley	8.030952	72.96667	110.0633	15.84361	2-average
3/26/2017	6100	2017	Corn	11.36134	95.9	118.4707	23.40887	2-average
3/26/2017	6119	2017	Barley	6.004362	58.15	103.2564	12.40034	2-average
3/26/2017	6126	2017	Barley	8.690772	81.58333	106.5263	17.94837	2-average
3/26/2017	6053	2017	Corn	13.12207	122.6667	106.9734	25.21067	2-average
3/26/2017	6048	2017	Corn	15.80024	143.2667	110.2855	29.45758	2-average
3/26/2017	6144	2017	Barley	10.34032	111	93.15605	20.26358	2-average
3/26/2017	6088	2017	Corn	12.85333	149.2667	86.10984	24.16781	2-average
3/26/2017	6032	2017	Barley	10.05754	76.1	132.1622	19.8417	2-average
3/26/2017	6092	2017	Barley	8.228898	75.71667	108.6801	17.31898	2-average
3/26/2017	6150	2017	Corn	13.11281	80.21667	163.4673	26.10276	2-average
3/26/2017	6071	2017	Barley	10.03869	89.23333	112.4993	22.32127	2-average
3/26/2017	6102	2017	Barley	12.51773	121.7167	102.8432	25.03119	2-average
3/26/2017	6101	2017	Barley	6.305994	42.35	148.9019	11.39537	2-average
3/26/2017	6037	2017	Corn	13.04794	95.03333	137.2985	26.33025	2-average
3/26/2017	6121	2017	Corn	11.82469	73.91667	159.9733	22.2812	2-average
3/26/2017	6113	2017	Barley	8.191194	55.65	147.1913	15.9457	2-average
3/26/2017	6084	2017	Barley	10.90588	114.55	95.2063	21.37189	2-average
3/26/2017	6162	2017	Corn	12.22317	170.8667	71.53632	26.92059	2-average
3/28/2017	6010	2017	Barley	11.98045	126.4833	94.71956	25.81856	2-average
3/28/2017	6162	2017	Corn	11.27794	143.05	78.83914	24.83878	2-average
3/28/2017	6154	2017	Corn	10.82386	101.8333	106.2899	22.09494	2-average
3/28/2017	6063	2017	Barley	8.53053	70.91667	120.2895	18.09198	2-average
3/28/2017	6072	2017	Barley	9.33174	92.68333	100.6841	18.40983	2-average
3/28/2017	6102	2017	Barley	10.94359	128.5	85.16409	21.88344	2-average
3/28/2017	6101	2017	Barley	9.28461	69.06667	134.4297	16.77793	2-average
3/28/2017	6113	2017	Barley	10.68908	105.9333	100.9039	20.80831	2-average
3/28/2017	6144	2017	Barley	11.94274	140.85	84.7905	23.40379	2-average
3/28/2017	6084	2017	Barley	12.90419	151.4	85.23246	25.28791	2-average
3/28/2017	6168	2017	Corn	12.16757	119.0833	102.1769	22.44764	2-average
3/28/2017	6095	2017	Corn	9.952758	73.1	136.1526	19.9928	2-average
3/28/2017	6032	2017	Barley	12.19724	117.8167	103.5273	24.06295	2-average
3/28/2017	6083	2017	Barley	11.0567	81.33333	135.943	21.38234	2-average
3/28/2017	6150	2017	Corn	13.52055	85.85	157.4904	26.91444	2-average
3/28/2017	6092	2017	Barley	5.551914	51.01667	108.8255	11.68485	2-average
3/28/2017	6037	2017	Corn	13.65029	143.3333	95.23459	27.54578	2-average
3/28/2017	6119	2017	Barley	5.438802	50.95	106.7478	11.23233	2-average
3/28/2017	6121	2017	Corn	6.644439	29.56667	224.7274	12.52008	2-average
3/28/2017	6116	2017	Barley	10.12352	88.91667	113.8541	19.19877	2-average
3/28/2017	6177	2017	Corn	15.42956	101.0333	152.7175	29.6439	2-average
3/28/2017	6140	2017	Barley	13.95991	149.5667	93.33568	26.24849	2-average
3/28/2017	6024	2017	Corn	12.78846	123	103.9712	24.35745	2-average
3/28/2017	6159	2017	Corn	11.08333	112.25	98.73792	21.10979	2-average
3/28/2017	6122	2017	Corn	8.98899	64	140.453	16.7235	2-average
3/28/2017	6088	2017	Corn	14.53066	146.3167	99.30964	27.32165	2-average
3/28/2017	6053	2017	Corn	9.350403	69.61667	134.3127	17.96438	2-average
3/28/2017	6171	2017	Corn	11.21307	87.95	127.4937	20.47255	2-average
3/28/2017	6191	2017	Barley	9.510834	97.2	97.84809	17.54629	2-average
3/28/2017	6008	2017	Corn	14.855	94.06667	157.9199	32.48978	2-average
3/28/2017	6139	2017	Barley	9.360018	76.86667	121.7695	19.83212	2-average
3/28/2017	6034	2017	Corn	13.35375	105.6	126.4559	29.57308	2-average
3/28/2017	6126	2017	Barley	7.663338	76.2	100.5687	15.82649	2-average
3/28/2017	6023	2017	Corn	12.22317	81.83333	149.3667	23.53494	2-average
3/28/2017	6055	2017	Barley	13.34722	109.2667	122.1527	22.00045	2-average
3/28/2017	6178	2017	Barley	10.32147	82.4	125.2606	20.97232	2-average
3/28/2017	6100	2017	Corn	12.1027	90.7	133.4366	24.93637	2-average
3/28/2017	6006	2017	Barley	12.96075	109.85	117.9859	24.01142	2-average
3/28/2017	6048	2017	Corn	11.39841	116.5	97.84043	21.25092	2-average
3/28/2017	6114	2017	Corn	14.66039	81.1	180.7693	26.76659	2-average
3/31/2017	6159	2017	Corn	8.349567	101.8667	81.96564	15.90295	2-average
3/31/2017	6151	2017	Barley	13.18697	157.0167	83.98455	24.84814	2-average
3/31/2017	6006	2017	Barley	13.06444	84.9	153.8803	24.20351	2-average
3/31/2017	6168	2017	Corn	10.36977	130	79.76748	19.13092	2-average
3/31/2017	6010	2017	Barley	11.73537	105.6167	111.1129	25.2904	2-average
3/31/2017	6126	2017	Barley	8.360862	92.25	90.63265	17.26704	2-average
3/31/2017	6063	2017	Barley	9.14322	60.95	150.0118	19.39141	2-average
3/31/2017	6154	2017	Corn	12.1305	138.9167	87.32216	24.76223	2-average
3/31/2017	6100	2017	Corn	6.85758	71.46667	95.95494	14.12933	2-average
3/31/2017	6048	2017	Corn	12.46411	102.25	121.8984	23.23779	2-average
3/31/2017	6008	2017	Corn	7.812081	72	108.5011	17.08602	2-average
3/31/2017	6089	2017	Barley	9.360018	76.91667	121.6904	17.78907	2-average
3/31/2017	6084	2017	Barley	12.16897	135.25	89.97387	23.84711	2-average
3/31/2017	6032	2017	Barley	16.82541	129.4667	129.9594	33.19348	2-average
3/31/2017	6122	2017	Corn	12.76066	91.98333	138.7279	23.74047	2-average
3/31/2017	6201	2017	Corn	16.625	143.35	115.9749	34.33431	2-average
3/31/2017	6116	2017	Barley	8.332584	84	99.19743	15.80234	2-average
3/31/2017	6119	2017	Barley	8.832162	92.56667	95.41407	18.24037	2-average
3/31/2017	6139	2017	Barley	10.19893	58.55	174.1918	21.60962	2-average
3/31/2017	6095	2017	Corn	12.28804	116.4667	105.5069	24.68384	2-average
3/31/2017	6171	2017	Corn	14.41018	150.0667	96.02522	26.30977	2-average
3/31/2017	6129	2017	Corn	13.43715	139.35	96.42734	26.39097	2-average
3/31/2017	6144	2017	Barley	13.26238	141.6667	93.61681	25.98984	2-average
3/31/2017	6140	2017	Barley	11.8202	89.43333	132.1678	22.22525	2-average
3/31/2017	6191	2017	Barley	14.49719	140.3667	103.2808	26.74549	2-average
3/31/2017	6178	2017	Barley	10.74564	75.38333	142.5466	21.83419	2-average
3/31/2017	6113	2017	Barley	5.071188	29.81667	170.079	9.872022	2-average
3/31/2017	6055	2017	Barley	14.45006	128.15	112.7589	23.81828	2-average
3/31/2017	6102	2017	Barley	10.35917	118.9	87.1251	20.71482	2-average
3/31/2017	6083	2017	Barley	11.35833	61	186.2021	21.96566	2-average
3/31/2017	6088	2017	Corn	8.43297	78.83333	106.9721	15.85632	2-average
3/31/2017	6150	2017	Corn	7.682343	62.96667	122.0065	15.29271	2-average
3/31/2017	6037	2017	Corn	6.848313	87.03333	78.68609	13.81964	2-average
3/31/2017	6071	2017	Barley	11.26407	112.25	100.3481	25.04593	2-average
3/31/2017	6054	2017	Corn	10.96286	90.55	121.0697	24.02484	2-average
3/31/2017	6023	2017	Corn	10.18443	86.01667	118.4007	19.60948	2-average
3/31/2017	6152	2017	Corn	6.940983	92.25	75.24101	11.74838	2-average
3/31/2017	6121	2017	Corn	9.767418	49.6	196.9238	18.40469	2-average
3/31/2017	6024	2017	Corn	12.72359	158.8	80.12337	24.2339	2-average
3/31/2017	6053	2017	Corn	11.11113	140.75	78.94233	21.34717	2-average
3/31/2017	6072	2017	Barley	13.11157	106.5167	123.094	25.86674	2-average
3/31/2017	6114	2017	Corn	14.59552	119.3833	122.2576	26.64816	2-average
3/31/2017	6034	2017	Corn	12.71432	162.55	78.21793	28.15702	2-average
3/31/2017	6101	2017	Barley	14.31809	75.08333	190.696	25.87379	2-average
3/31/2017	6031	2017	Barley	12.10298	180.8	66.94128	23.56074	2-average
3/31/2017	6162	2017	Corn	10.76825	168.7	63.83079	23.71624	2-average
3/31/2017	6177	2017	Corn	13.9839	119.55	116.9712	26.86645	2-average
3/31/2017	6092	2017	Barley	9.737058	100.8333	96.56586	20.49313	2-average
4/1/2017	6048	2017	Corn	12.45485	98.81667	126.04	23.22052	2-average
4/1/2017	6089	2017	Barley	5.966658	39.76667	150.0417	11.33986	2-average
4/1/2017	6122	2017	Corn	9.313335	44.93333	207.2701	17.32692	2-average
4/1/2017	6063	2017	Barley	9.341166	67.98333	137.4038	19.81122	2-average
4/1/2017	6126	2017	Barley	8.473974	74.4	113.8975	17.50064	2-average
4/1/2017	6119	2017	Barley	10.19893	76.21667	133.815	21.06306	2-average
4/1/2017	6083	2017	Barley	9.925578	67.76667	146.467	19.19489	2-average
4/1/2017	6144	2017	Barley	10.34975	116.95	88.4972	20.28205	2-average
4/1/2017	6010	2017	Barley	9.75591	87.26667	111.7942	21.02455	2-average
4/1/2017	6037	2017	Corn	7.978887	69.36667	115.0248	16.1011	2-average
4/1/2017	6159	2017	Corn	10.3049	82.78333	124.4804	19.62716	2-average
4/1/2017	6006	2017	Barley	12.20667	100.9833	120.8781	22.61439	2-average
4/1/2017	6191	2017	Barley	11.15096	111.5	100.0086	20.57211	2-average
4/1/2017	6201	2017	Corn	5.699205	61.26667	93.02293	11.77012	2-average
4/1/2017	6151	2017	Barley	9.444852	79.36667	119.0028	17.79688	2-average
4/1/2017	6113	2017	Barley	7.16376	70.41667	101.7339	13.94561	2-average
4/1/2017	6102	2017	Barley	10.02926	99.55	100.746	20.05511	2-average
4/1/2017	6054	2017	Corn	12.30658	84.66667	145.3533	26.96956	2-average
4/1/2017	6178	2017	Barley	10.82105	67.43333	160.4703	21.98742	2-average
4/1/2017	6055	2017	Barley	11.77307	95.85	122.8281	19.40576	2-average
4/1/2017	6101	2017	Barley	14.81767	82.01667	180.6666	26.77656	2-average
4/1/2017	6116	2017	Barley	9.595668	104.7667	91.59085	18.19772	2-average
4/1/2017	6139	2017	Barley	11.46202	102.15	112.2077	24.28586	2-average
4/1/2017	6095	2017	Corn	6.292293	41.01667	153.4082	12.63977	2-average
4/1/2017	6053	2017	Corn	11.68569	93.5	124.9806	22.45102	2-average
4/1/2017	6084	2017	Barley	10.50999	101.15	103.905	20.59607	2-average
4/1/2017	6092	2017	Barley	9.99156	89.3	111.8876	21.02877	2-average
4/1/2017	6129	2017	Corn	6.616638	51.8	127.7343	12.99528	2-average
4/1/2017	6171	2017	Corn	15.34615	133.4	115.0386	28.01863	2-average
4/1/2017	6121	2017	Corn	7.209726	24.88333	289.7412	13.58525	2-average
4/1/2017	6140	2017	Barley	8.964126	76.5	117.1781	16.85504	2-average
4/1/2017	6177	2017	Corn	12.02857	74.65	161.1328	23.10978	2-average
4/1/2017	6008	2017	Corn	10.93506	73.46667	148.8438	23.91637	2-average
4/1/2017	6150	2017	Corn	14.50285	79.58333	182.2348	28.86984	2-average
4/1/2017	6072	2017	Barley	10.53827	83.7	125.9052	20.79009	2-average
4/1/2017	6114	2017	Corn	13.25181	94.05	140.9018	24.19484	2-average
4/1/2017	6152	2017	Corn	13.78003	133.2	103.4537	23.32421	2-average
4/1/2017	6034	2017	Corn	11.57448	119.2167	97.08779	25.63274	2-average
4/1/2017	6031	2017	Barley	9.548538	103.6333	92.13771	18.58803	2-average
4/1/2017	6071	2017	Barley	8.605938	103.3167	83.29671	19.13551	2-average
4/1/2017	6024	2017	Corn	12.57532	128.3667	97.96405	23.95149	2-average
4/1/2017	6032	2017	Barley	9.906726	87.71667	112.9401	19.54417	2-average
4/1/2017	6023	2017	Corn	12.73286	88.61667	143.6847	24.51631	2-average
4/1/2017	6154	2017	Corn	7.117056	84.25	84.47544	14.52818	2-average
4/2/2017	6126	2017	Barley	7.701042	90.8	84.81324	15.90436	2-average
4/2/2017	6116	2017	Barley	9.56739	94.2	101.5646	18.14409	2-average
4/2/2017	6119	2017	Barley	10.77392	93.55	115.1675	22.25053	2-average
4/2/2017	6122	2017	Corn	12.79773	86.53333	147.8936	23.80944	2-average
4/2/2017	6032	2017	Barley	14.02589	112.3667	124.8225	27.67053	2-average
4/2/2017	6084	2017	Barley	13.61114	147.9833	91.97755	26.6733	2-average
4/2/2017	6171	2017	Corn	13.79856	128.9167	107.0347	25.19308	2-average
4/2/2017	6168	2017	Corn	11.90809	130.5833	91.19154	21.96893	2-average
4/2/2017	6063	2017	Barley	11.79193	85.16667	138.4571	25.00892	2-average
4/2/2017	6201	2017	Corn	7.960353	74.96667	106.1852	16.4399	2-average
4/2/2017	6191	2017	Barley	11.3489	120.0667	94.52169	20.9373	2-average
4/2/2017	6006	2017	Barley	12.32921	102.6167	120.1482	22.84141	2-average
4/2/2017	6102	2017	Barley	10.48171	111.45	94.04856	20.95985	2-average
4/2/2017	6140	2017	Barley	15.38323	141.1667	108.9721	28.92473	2-average
4/2/2017	6113	2017	Barley	5.881824	57.45	102.3816	11.45008	2-average
4/2/2017	6054	2017	Corn	11.51888	78.58333	146.5817	25.24335	2-average
4/2/2017	6178	2017	Barley	9.00183	74.83333	120.2917	18.29093	2-average
4/2/2017	6101	2017	Barley	14.78939	101.4167	145.828	26.72546	2-average
4/2/2017	6100	2017	Corn	8.71098	83.01667	104.9305	17.94807	2-average
4/2/2017	6010	2017	Barley	10.01984	84.93333	117.973	21.59333	2-average
4/2/2017	6139	2017	Barley	8.690772	66.8	130.1014	18.41412	2-average
4/2/2017	6037	2017	Corn	12.87186	127.35	101.0747	25.97494	2-average
4/2/2017	6177	2017	Corn	13.0294	117.25	111.125	25.03263	2-average
4/2/2017	6092	2017	Barley	11.54685	108.8333	106.0966	24.30212	2-average
4/2/2017	6083	2017	Barley	8.775606	55.06667	159.3633	16.97098	2-average
4/2/2017	6053	2017	Corn	10.57365	104.3	101.3772	20.31453	2-average
4/2/2017	6121	2017	Corn	7.941819	40.2	197.5577	14.96472	2-average
4/2/2017	6048	2017	Corn	10.87019	104.2167	104.3038	20.26612	2-average
4/2/2017	6089	2017	Barley	8.228898	56.08333	146.7263	15.63934	2-average
4/2/2017	6129	2017	Corn	10.3327	102.7667	100.5453	20.29375	2-average
4/2/2017	6144	2017	Barley	10.53827	102.3167	102.9966	20.65149	2-average
4/2/2017	6024	2017	Corn	11.75056	124.6167	94.29362	22.38062	2-average
4/2/2017	6023	2017	Corn	11.50035	82.43333	139.5109	22.14318	2-average
4/2/2017	6151	2017	Barley	8.511678	66.73333	127.5476	16.03851	2-average
4/2/2017	6034	2017	Corn	11.41694	110.9167	102.9326	25.28385	2-average
4/2/2017	6154	2017	Corn	9.489408	113.3	83.7547	19.37091	2-average
4/2/2017	6072	2017	Barley	10.01041	100.0833	100.0208	19.74872	2-average
4/2/2017	6008	2017	Corn	9.563544	75.7	126.3348	20.91669	2-average
4/2/2017	6159	2017	Corn	12.76993	127.5333	100.1301	24.32215	2-average
4/2/2017	6071	2017	Barley	9.162072	102.5833	89.31346	20.37209	2-average
4/2/2017	6088	2017	Corn	10.74045	99.66667	107.7637	20.19502	2-average
4/2/2017	6150	2017	Corn	9.999093	77.98333	128.2209	19.90451	2-average
4/2/2017	6095	2017	Corn	9.897156	73.46667	134.7163	19.8811	2-average
4/2/2017	6162	2017	Corn	5.365593	95.61667	56.11567	11.8173	2-average
4/2/2017	6152	2017	Corn	12.71432	144.9	87.74551	21.52039	2-average
4/2/2017	6055	2017	Barley	14.06359	122	115.2753	23.18126	2-average
4/2/2017	6031	2017	Barley	10.4063	95.01667	109.5208	20.25783	2-average
4/2/2017	6114	2017	Corn	11.44475	88.91667	128.7132	20.89554	2-average
4/3/2017	6010	2017	Barley	13.4509	113.95	118.0421	28.98748	1-cold
4/3/2017	6159	2017	Corn	10.26784	111.2167	92.32282	19.55656	1-cold
4/3/2017	6126	2017	Barley	8.15349	70.48333	115.6797	16.83877	1-cold
4/3/2017	6006	2017	Barley	14.40293	147.5833	97.59183	26.68323	1-cold
4/3/2017	6088	2017	Corn	13.27961	129.8833	102.2426	24.96934	1-cold
4/3/2017	6122	2017	Corn	9.480141	44.21667	214.402	17.63726	1-cold
4/3/2017	6171	2017	Corn	10.73119	118.4333	90.60951	19.59274	1-cold
4/3/2017	6168	2017	Corn	10.82386	112.75	95.99872	19.96865	1-cold
4/3/2017	6089	2017	Barley	7.936692	49.65	159.8528	15.08399	1-cold
4/3/2017	6201	2017	Corn	11.82469	99.91667	118.3455	24.42061	1-cold
4/3/2017	6177	2017	Corn	14.7716	105.6667	139.7943	28.3798	1-cold
4/3/2017	6129	2017	Corn	9.368937	118.5167	79.05164	18.40088	1-cold
4/3/2017	6140	2017	Barley	16.99508	166.2833	102.2055	31.95545	1-cold
4/3/2017	6101	2017	Barley	15.72257	120.9667	129.9744	28.41177	1-cold
4/3/2017	6100	2017	Corn	7.052187	51.88333	135.9239	14.5303	1-cold
4/3/2017	6055	2017	Barley	13.20583	137.3833	96.12393	21.76739	1-cold
4/3/2017	6048	2017	Corn	8.395902	66.25	126.7306	15.65312	1-cold
4/3/2017	6063	2017	Barley	9.963282	123.0333	80.98035	21.13063	1-cold
4/3/2017	6037	2017	Corn	11.44475	111.3833	102.751	23.09507	1-cold
4/3/2017	6031	2017	Barley	12.91362	88.58333	145.7793	25.13879	1-cold
4/3/2017	6023	2017	Corn	11.39841	74.88333	152.2156	21.94691	1-cold
4/3/2017	6071	2017	Barley	12.59314	108.7	115.8522	28.00114	1-cold
4/3/2017	6113	2017	Barley	7.267446	65.03333	111.7496	14.14745	1-cold
4/3/2017	6144	2017	Barley	12.84764	164.2833	78.20415	25.17708	1-cold
4/3/2017	6139	2017	Barley	9.972708	78.48333	127.0678	21.1303	1-cold
4/3/2017	6162	2017	Corn	9.924957	84.76667	117.0856	21.85894	1-cold
4/3/2017	6116	2017	Barley	11.50915	134.3833	85.64415	21.82653	1-cold
4/3/2017	6119	2017	Barley	10.6231	111.6333	95.16066	21.93906	1-cold
4/3/2017	6150	2017	Corn	13.73369	98.95	138.7943	27.33872	1-cold
4/3/2017	6102	2017	Barley	9.33174	152.7	61.11159	18.6603	1-cold
4/3/2017	6095	2017	Corn	11.56522	94	123.0342	23.23185	1-cold
4/3/2017	6178	2017	Barley	10.00099	61.45	162.75	20.32112	1-cold
4/3/2017	6084	2017	Barley	11.12268	123.15	90.31815	21.79674	1-cold
4/3/2017	6151	2017	Barley	13.08329	88.65	147.5836	24.65277	1-cold
4/3/2017	6034	2017	Corn	9.489408	116.6667	81.33778	21.01515	1-cold
4/3/2017	6083	2017	Barley	9.265758	70.66667	131.1192	17.91887	1-cold
4/3/2017	6053	2017	Corn	9.526476	82.05	116.1057	18.30266	1-cold
4/3/2017	6092	2017	Barley	10.07639	105.75	95.28505	21.20732	1-cold
4/3/2017	6072	2017	Barley	12.12184	110.7	109.5017	23.91418	1-cold
4/3/2017	6152	2017	Corn	12.9738	131.15	98.92337	21.95958	1-cold
4/3/2017	6154	2017	Corn	9.535743	119.5333	79.77476	19.46549	1-cold
4/3/2017	6032	2017	Barley	11.87676	120.1	98.89059	23.43069	1-cold
4/3/2017	6024	2017	Corn	11.07407	112.7167	98.24692	21.09214	1-cold
4/3/2017	6121	2017	Corn	8.961189	40.93333	218.9216	16.88552	1-cold
4/3/2017	6054	2017	Corn	13.06647	93.25	140.123	28.63485	1-cold
4/3/2017	6008	2017	Corn	8.497839	87.4	97.22928	18.58586	1-cold
4/3/2017	6114	2017	Corn	12.75139	102.5667	124.323	23.28118	1-cold
4/3/2017	6191	2017	Barley	10.54769	139.0167	75.87359	19.45917	1-cold
4/5/2017	6178	2017	Barley	12.5083	98.63333	126.8162	25.41577	2-average
4/5/2017	6006	2017	Barley	11.25464	98.7	114.0288	20.85064	2-average
4/5/2017	6010	2017	Barley	13.46975	64.1	210.1366	29.0281	2-average
4/5/2017	6101	2017	Barley	14.26154	97.95	145.6002	25.77159	2-average
4/5/2017	6168	2017	Corn	10.52731	108.25	97.25	19.42156	2-average
4/5/2017	6071	2017	Barley	10.56655	131.5833	80.30307	23.49497	2-average
4/5/2017	6139	2017	Barley	9.887874	87.98333	112.3835	20.95055	2-average
4/5/2017	6116	2017	Barley	7.898988	73.61667	107.2989	14.98004	2-average
4/5/2017	6088	2017	Corn	13.55762	97.2	139.4817	25.49208	2-average
4/5/2017	6031	2017	Barley	14.28982	174.4	81.93702	27.81782	2-average
4/5/2017	6177	2017	Corn	9.100194	38.2	238.225	17.48367	2-average
4/5/2017	6055	2017	Barley	12.78166	90.86667	140.6639	21.06823	2-average
4/5/2017	6159	2017	Corn	13.14987	105.4833	124.663	25.04582	2-average
4/5/2017	6113	2017	Barley	7.983822	78.23333	102.0514	15.54201	2-average
4/5/2017	6150	2017	Corn	19.77578	129.5167	152.6891	39.36629	2-average
4/5/2017	6140	2017	Barley	14.45948	174.6333	82.79911	27.18783	2-average
4/5/2017	6129	2017	Corn	8.24763	91	90.6333	16.1986	2-average
4/5/2017	6126	2017	Barley	10.57597	92.7	114.0882	21.84173	2-average
4/5/2017	6191	2017	Barley	12.24437	125.6667	97.43534	22.58933	2-average
4/5/2017	6122	2017	Corn	11.0648	88.01667	125.7125	20.58542	2-average
4/5/2017	6023	2017	Corn	7.348731	48.86667	150.3833	14.14951	2-average
4/5/2017	6083	2017	Barley	8.455122	61.78333	136.8512	16.3512	2-average
4/5/2017	6008	2017	Corn	11.51888	89.78333	128.2964	25.19326	2-average
4/5/2017	6119	2017	Barley	11.28292	122.15	92.3694	23.30174	2-average
4/5/2017	6048	2017	Corn	12.13977	88.98333	136.4275	22.63309	2-average
4/5/2017	6089	2017	Barley	11.26407	83.03333	135.6572	21.4078	2-average
4/5/2017	6171	2017	Corn	9.693282	74.46667	130.1694	17.69776	2-average
4/5/2017	6121	2017	Corn	7.144857	59.66667	119.7462	13.46301	2-average
4/5/2017	6092	2017	Barley	10.34975	101.7167	101.7508	21.78263	2-average
4/5/2017	6152	2017	Corn	15.8651	141.5333	112.0945	26.85343	2-average
4/5/2017	6151	2017	Barley	15.09103	109.2333	138.154	28.43594	2-average
4/5/2017	6100	2017	Corn	8.683179	67.01667	129.5675	17.89079	2-average
4/5/2017	6054	2017	Corn	8.673912	42.38333	204.6538	19.00867	2-average
4/5/2017	6053	2017	Corn	11.69495	106.6833	109.6231	22.46883	2-average
4/5/2017	6114	2017	Corn	16.87521	110.8667	152.2117	30.81035	2-average
4/5/2017	6095	2017	Corn	10.66632	80.53333	132.446	21.42617	2-average
4/5/2017	6037	2017	Corn	7.265328	78.55	92.49304	14.66116	2-average
4/5/2017	6063	2017	Barley	9.774762	102.1667	95.67467	20.73081	2-average
4/5/2017	6024	2017	Corn	14.54919	142.9833	101.7544	27.71101	2-average
4/5/2017	6201	2017	Corn	9.304068	69.96667	132.9786	19.21497	2-average
4/5/2017	6154	2017	Corn	11.05553	113.9833	96.99252	22.56786	2-average
4/5/2017	6144	2017	Barley	10.14238	87.73333	115.6046	19.87567	2-average
4/5/2017	6102	2017	Barley	12.55543	109.8	114.3482	25.10659	2-average
4/5/2017	6162	2017	Corn	11.26867	83.7	134.6317	24.81837	2-average
4/5/2017	6032	2017	Barley	15.25127	108.7667	140.2201	30.08798	2-average
4/5/2017	6034	2017	Corn	8.785116	72.85	120.5918	19.45543	2-average
4/5/2017	6084	2017	Barley	10.14238	103.7	97.80498	19.87567	2-average
4/5/2017	6072	2017	Barley	13.32836	108.7667	122.5409	26.29444	2-average
4/6/2017	6116	2017	Barley	8.71905	69.05	126.2715	16.53525	3-warm
4/6/2017	6006	2017	Barley	14.98734	77.1	194.3883	27.76593	3-warm
4/6/2017	6178	2017	Barley	10.25549	84.18333	121.8233	20.83825	3-warm
4/6/2017	6101	2017	Barley	14.74226	91.71667	160.737	26.64029	3-warm
4/6/2017	6083	2017	Barley	6.249438	40.6	153.927	12.08567	3-warm
4/6/2017	6144	2017	Barley	12.4706	95.23333	130.9478	24.43821	3-warm
4/6/2017	6139	2017	Barley	11.48087	103.3667	111.0693	24.32581	3-warm
4/6/2017	6088	2017	Corn	9.424539	91.51667	102.9817	17.72074	3-warm
4/6/2017	6055	2017	Barley	12.27265	86.73333	141.4987	20.22922	3-warm
4/6/2017	6159	2017	Corn	11.80616	102.4167	115.2757	22.48652	3-warm
4/6/2017	6168	2017	Corn	13.22401	140.05	94.42348	24.39663	3-warm
4/6/2017	6177	2017	Corn	15.48516	118.6333	130.5296	29.75072	3-warm
4/6/2017	6121	2017	Corn	10.80532	65.88333	164.0069	20.36041	3-warm
4/6/2017	6191	2017	Barley	12.9796	113.2667	114.5933	23.94573	3-warm
4/6/2017	6171	2017	Corn	16.01338	143	111.9817	29.23684	3-warm
4/6/2017	6102	2017	Barley	9.66165	74.5	129.6866	19.32001	3-warm
4/6/2017	6031	2017	Barley	13.06444	136.2333	95.8975	25.43238	3-warm
4/6/2017	6024	2017	Corn	13.50202	125.5	107.5858	25.71653	3-warm
4/6/2017	6008	2017	Corn	11.36134	76.21667	149.0664	24.8487	3-warm
4/6/2017	6071	2017	Barley	11.0567	128.15	86.27934	24.58484	3-warm
4/6/2017	6037	2017	Corn	7.200459	106.2833	67.74777	14.53026	3-warm
4/6/2017	6113	2017	Barley	7.550226	78.01667	96.77709	14.69794	3-warm
4/6/2017	6084	2017	Barley	12.73453	92.18333	138.1435	24.95542	3-warm
4/6/2017	6089	2017	Barley	9.180924	56.86667	161.4465	17.4487	3-warm
4/6/2017	6154	2017	Corn	9.248466	100	92.48466	18.87907	3-warm
4/6/2017	6063	2017	Barley	11.96159	104.7833	114.1555	25.36876	3-warm
4/6/2017	6162	2017	Corn	11.98223	115.4167	103.8172	26.38993	3-warm
4/6/2017	6129	2017	Corn	10.04543	72.68333	138.2081	19.72953	3-warm
4/6/2017	6122	2017	Corn	14.46579	68.68333	210.6157	26.91277	3-warm
4/6/2017	6054	2017	Corn	14.26191	95.45	149.4176	31.25463	3-warm
4/6/2017	6092	2017	Barley	10.19893	91.63333	111.3015	21.46522	3-warm
4/6/2017	6032	2017	Barley	15.45864	110.7	139.6444	30.49709	3-warm
4/6/2017	6048	2017	Corn	12.32511	81.31667	151.5693	22.97864	3-warm
4/6/2017	6151	2017	Barley	11.23579	120.65	93.12716	21.17154	3-warm
4/6/2017	6114	2017	Corn	13.73369	90.45	151.8374	25.07465	3-warm
4/6/2017	6100	2017	Corn	8.145693	71.43333	114.0321	16.78336	3-warm
4/6/2017	6023	2017	Corn	15.52223	113.1667	137.1625	29.88705	3-warm
4/6/2017	6126	2017	Barley	7.126056	67.38333	105.754	14.71689	3-warm
4/6/2017	6119	2017	Barley	12.53658	102.5333	122.2683	25.89082	3-warm
4/6/2017	6150	2017	Corn	10.61072	75.76667	140.0446	21.12202	3-warm
4/6/2017	6053	2017	Corn	12.57532	111.9667	112.3131	24.16022	3-warm
4/6/2017	6034	2017	Corn	11.52815	85.13333	135.4129	25.53012	3-warm
4/6/2017	6201	2017	Corn	12.16757	82.93333	146.7151	25.12873	3-warm
4/6/2017	6140	2017	Barley	16.55206	185.7167	89.12531	31.12245	3-warm
4/6/2017	6095	2017	Corn	9.350403	68.16667	137.1697	18.7828	3-warm
4/6/2017	6152	2017	Corn	15.37395	121.7	126.3266	26.02211	3-warm
4/6/2017	6010	2017	Barley	15.72257	58.51667	268.6853	33.88305	3-warm
4/6/2017	6072	2017	Barley	10.78334	84.6	127.4627	21.27358	3-warm
4/8/2017	6178	2017	Barley	13.50746	101.0167	133.7151	27.44596	2-average
4/8/2017	6083	2017	Barley	7.408836	49.68333	149.1212	14.32781	2-average
4/8/2017	6006	2017	Barley	15.49634	88.55	175.0011	28.70892	2-average
4/8/2017	6139	2017	Barley	8.67192	72.23333	120.0543	18.37417	2-average
4/8/2017	6048	2017	Corn	12.65872	103.2333	122.6224	23.60062	2-average
4/8/2017	6010	2017	Barley	17.6926	89.28333	198.1624	38.12858	2-average
4/8/2017	6171	2017	Corn	14.39165	153.35	93.84839	26.27593	2-average
4/8/2017	6126	2017	Barley	10.18008	124.4333	81.81152	21.02412	2-average
4/8/2017	6116	2017	Barley	9.586242	68.21667	140.5264	18.17984	2-average
4/8/2017	6084	2017	Barley	12.35749	113.8333	108.5577	24.21655	2-average
4/8/2017	6159	2017	Corn	9.785952	93.2	104.9995	18.63875	2-average
4/8/2017	6168	2017	Corn	12.47338	132.35	94.24543	23.01182	2-average
4/8/2017	6129	2017	Corn	9.45234	83.38333	113.3601	18.56469	2-average
4/8/2017	6031	2017	Barley	12.24437	155.9667	78.50635	23.83598	2-average
4/8/2017	6008	2017	Corn	12.01003	65.68333	182.8475	26.26747	2-average
4/8/2017	6191	2017	Barley	10.60425	107.7	98.461	19.56351	2-average
4/8/2017	6140	2017	Barley	14.11072	158.3833	89.09222	26.53206	2-average
4/8/2017	6055	2017	Barley	12.82879	81.9	156.6396	21.14591	2-average
4/8/2017	6054	2017	Corn	10.56438	73.35	144.027	23.15158	2-average
4/8/2017	6095	2017	Corn	14.37312	163.1	88.12457	28.87228	2-average
4/8/2017	6032	2017	Barley	16.39181	109.7	149.424	32.33807	2-average
4/8/2017	6072	2017	Barley	6.852702	69.58333	98.48194	13.51914	2-average
4/8/2017	6100	2017	Corn	8.729514	83.83333	104.1294	17.98626	2-average
4/8/2017	6119	2017	Barley	11.0944	117.1833	94.6756	22.9124	2-average
4/8/2017	6113	2017	Barley	9.718206	96.65	100.5505	18.91832	2-average
4/8/2017	6023	2017	Corn	15.58709	141.4833	110.1691	30.01195	2-average
4/8/2017	6063	2017	Barley	11.14153	78.91667	141.181	23.62953	2-average
4/8/2017	6151	2017	Barley	12.99845	113.0167	115.0136	24.49291	2-average
4/8/2017	6102	2017	Barley	9.56739	93.01667	102.8567	19.13152	2-average
4/8/2017	6177	2017	Corn	19.21976	131.4167	146.2505	36.92579	2-average
4/8/2017	6122	2017	Corn	12.42705	65.06667	190.9895	23.11981	2-average
4/8/2017	6053	2017	Corn	12.9182	140.2667	92.09742	24.81898	2-average
4/8/2017	6101	2017	Barley	15.28897	94.48333	161.8166	27.62823	2-average
4/8/2017	6071	2017	Barley	11.98045	144.3333	83.0054	26.63881	2-average
4/8/2017	6154	2017	Corn	11.44475	122.3833	93.51555	23.36237	2-average
4/8/2017	6024	2017	Corn	10.87019	127.85	85.023	20.70383	2-average
4/8/2017	6121	2017	Corn	5.356326	32.88333	162.8888	10.09289	2-average
4/8/2017	6201	2017	Corn	12.69579	83.7	151.6821	26.21962	2-average
4/8/2017	6089	2017	Barley	10.34032	75.61667	136.7466	19.65218	2-average
4/8/2017	6088	2017	Corn	12.51045	131.0833	95.43891	23.52311	2-average
4/8/2017	6144	2017	Barley	12.28208	92.56667	132.6836	24.06877	2-average
4/8/2017	6162	2017	Corn	14.24338	140.55	101.3403	31.36993	2-average
4/8/2017	6152	2017	Corn	12.67726	106.85	118.6454	21.45765	2-average
4/8/2017	6092	2017	Barley	11.88619	104.15	114.1256	25.0163	2-average
4/8/2017	6114	2017	Corn	14.45652	113.1667	127.7454	26.39437	2-average
4/8/2017	6034	2017	Corn	4.494495	98.85	45.46783	9.953464	2-average
4/8/2017	6150	2017	Corn	18.75641	133.9667	140.008	37.3371	2-average
4/8/2017	6037	2017	Corn	12.16757	132.2167	92.02751	24.55371	2-average
4/10/2017	6083	2017	Barley	10.21778	83.85	121.8579	19.75998	2-average
4/10/2017	6006	2017	Barley	15.56233	116.2167	133.9079	28.83116	2-average
4/10/2017	6126	2017	Barley	10.01041	85.15	117.5621	20.67372	2-average
4/10/2017	6201	2017	Corn	11.15747	55.71667	200.2537	23.04265	2-average
4/10/2017	6140	2017	Barley	17.36269	161.1	107.7759	32.64667	2-average
4/10/2017	6151	2017	Barley	12.41404	127.6	97.28873	23.39171	2-average
4/10/2017	6171	2017	Corn	15.17935	118.8167	127.7543	27.71408	2-average
4/10/2017	6116	2017	Barley	11.66939	116.9333	99.79522	22.13042	2-average
4/10/2017	6139	2017	Barley	10.75507	88.93333	120.934	22.78797	2-average
4/10/2017	6048	2017	Corn	11.72275	97.6	120.1102	21.85562	2-average
4/10/2017	6178	2017	Barley	13.27181	113.7667	116.6581	26.96714	2-average
4/10/2017	6129	2017	Corn	9.591345	83.53333	114.8206	18.8377	2-average
4/10/2017	6010	2017	Barley	11.25464	104.95	107.2382	24.25441	2-average
4/10/2017	6159	2017	Corn	12.39925	104.2833	118.8996	23.61614	2-average
4/10/2017	6154	2017	Corn	11.75982	110.7167	106.2155	24.00555	2-average
4/10/2017	6063	2017	Barley	13.30951	119.4	111.4699	28.22749	2-average
4/10/2017	6122	2017	Corn	10.85166	56.68333	191.4435	20.18888	2-average
4/10/2017	6055	2017	Barley	15.48692	149.0833	103.8809	25.52736	2-average
4/10/2017	6144	2017	Barley	14.29924	130.4833	109.5867	28.02174	2-average
4/10/2017	6095	2017	Corn	9.396738	89.76667	104.6796	18.87588	2-average
4/10/2017	6168	2017	Corn	12.26951	111.6833	109.8598	22.6357	2-average
4/10/2017	6089	2017	Barley	10.03869	83.43333	120.3199	19.07891	2-average
4/10/2017	6152	2017	Corn	17.87604	114.55	156.0545	30.25717	2-average
4/10/2017	6177	2017	Corn	15.67976	120.55	130.0686	30.12461	2-average
4/10/2017	6088	2017	Corn	11.57448	97.26667	118.9974	21.76323	2-average
4/10/2017	6084	2017	Barley	14.67628	137.6167	106.6461	28.76061	2-average
4/10/2017	6119	2017	Barley	11.83906	110.9	106.7543	24.45028	2-average
4/10/2017	6092	2017	Barley	8.62479	96.38333	89.48425	18.15219	2-average
4/10/2017	6072	2017	Barley	10.65138	116.1833	91.67735	21.01324	2-average
4/10/2017	6113	2017	Barley	11.49972	93.48333	123.0136	22.38637	2-average
4/10/2017	6032	2017	Barley	12.5083	146.3167	85.48788	24.67661	2-average
4/10/2017	6071	2017	Barley	13.14927	176.1833	74.63402	29.23772	2-average
4/10/2017	6031	2017	Barley	11.91446	174.1	68.4346	23.19375	2-average
4/10/2017	6100	2017	Corn	12.48265	107.2833	116.3522	25.71921	2-average
4/10/2017	6054	2017	Corn	10.49024	46.58333	225.1931	22.98911	2-average
4/10/2017	6053	2017	Corn	14.0117	112.8167	124.1989	26.91986	2-average
4/10/2017	6023	2017	Corn	9.016791	85.91667	104.9481	17.36126	2-average
4/10/2017	6150	2017	Corn	15.22568	92.96667	163.7757	30.30872	2-average
4/10/2017	6037	2017	Corn	7.033653	82.31667	85.44628	14.19365	2-average
4/10/2017	6191	2017	Barley	4.109736	60.55	67.87343	7.581945	2-average
4/10/2017	6102	2017	Barley	13.77139	155.1167	88.78083	27.53808	2-average
4/10/2017	6008	2017	Corn	11.70422	82.26667	142.2717	25.59862	2-average
4/10/2017	6024	2017	Corn	12.42705	113.5	109.4894	23.66909	2-average
4/10/2017	6114	2017	Corn	15.43882	140.1667	110.1462	28.18783	2-average
4/10/2017	6121	2017	Corn	5.791875	29	199.7198	10.9136	2-average
4/10/2017	6162	2017	Corn	9.192864	85.61667	107.3724	20.24657	2-average
4/10/2017	6034	2017	Corn	13.72443	145.3333	94.43413	30.39398	2-average
4/10/2017	6101	2017	Barley	17.2213	117.1333	147.0231	31.12008	2-average
4/11/2017	6201	2017	Corn	11.1482	56.23333	198.249	23.02351	2-average
4/11/2017	6083	2017	Barley	9.039534	66.98333	134.952	17.48138	2-average
4/11/2017	6151	2017	Barley	12.14069	131.85	92.07954	22.87663	2-average
4/11/2017	6088	2017	Corn	12.67726	122.7833	103.249	23.83675	2-average
4/11/2017	6119	2017	Barley	10.86818	128.75	84.41303	22.4452	2-average
4/11/2017	6178	2017	Barley	12.12184	101.8	119.075	24.6305	2-average
4/11/2017	6159	2017	Corn	10.20297	77.46667	131.7078	19.43301	2-average
4/11/2017	6129	2017	Corn	6.968784	48.63333	143.2923	13.68691	2-average
4/11/2017	6113	2017	Barley	8.379714	81.45	102.8817	16.31269	2-average
4/11/2017	6102	2017	Barley	13.89392	159.0667	87.34655	27.78311	2-average
4/11/2017	6116	2017	Barley	10.44401	98.51667	106.0126	19.80655	2-average
4/11/2017	6006	2017	Barley	14.83652	118.9167	124.764	27.48652	2-average
4/11/2017	6063	2017	Barley	11.49972	118.35	97.16705	24.38919	2-average
4/11/2017	6126	2017	Barley	8.709624	96.61667	90.14619	17.98731	2-average
4/11/2017	6139	2017	Barley	11.25464	115.1667	97.72484	23.84648	2-average
4/11/2017	6168	2017	Corn	12.82553	125.0167	102.5905	23.66148	2-average
4/11/2017	6095	2017	Corn	10.91653	103.4	105.5757	21.92878	2-average
4/11/2017	6154	2017	Corn	11.39841	130.0333	87.6576	23.26779	2-average
4/11/2017	6152	2017	Corn	16.764	102.9333	162.8627	28.37492	2-average
4/11/2017	6048	2017	Corn	10.05469	66.51667	151.1605	18.74573	2-average
4/11/2017	6092	2017	Barley	7.936692	82.85	95.79592	16.70399	2-average
4/11/2017	6089	2017	Barley	9.671076	104.3167	92.70883	18.38025	2-average
4/11/2017	6100	2017	Corn	14.29898	113.6167	125.8528	29.46157	2-average
4/11/2017	6053	2017	Corn	12.43631	115.3833	107.7826	23.89316	2-average
4/11/2017	6055	2017	Barley	13.91278	120.4667	115.4907	22.93267	2-average
4/11/2017	6122	2017	Corn	9.322602	57.46667	162.2263	17.34417	2-average
4/11/2017	6071	2017	Barley	11.18866	149.3833	74.899	24.87826	2-average
4/11/2017	6024	2017	Corn	14.18778	124.55	113.9123	27.02265	2-average
4/11/2017	6171	2017	Corn	14.91987	122.15	122.1438	27.24034	2-average
4/11/2017	6144	2017	Barley	9.878448	97.55	101.2655	19.35846	2-average
4/11/2017	6114	2017	Corn	17.5795	125.5	140.0757	32.09623	2-average
4/11/2017	6054	2017	Corn	12.30658	81.3	151.3724	26.96956	2-average
4/11/2017	6032	2017	Barley	10.39688	133.3333	77.97659	20.51115	2-average
4/11/2017	6037	2017	Corn	14.12291	117.2667	120.4341	28.4995	2-average
4/11/2017	6121	2017	Corn	9.45234	36.13333	261.5961	17.81099	2-average
4/11/2017	6031	2017	Barley	10.14238	179.8333	56.39875	19.74404	2-average
4/11/2017	6177	2017	Corn	18.45986	100.6167	183.4673	35.46585	2-average
4/11/2017	6140	2017	Barley	12.2915	154.4167	79.59959	23.11143	2-average
4/11/2017	6023	2017	Corn	11.12967	85.06667	130.8346	21.42946	2-average
4/11/2017	6008	2017	Corn	10.95359	78.01667	140.4007	23.95691	2-average
4/11/2017	6150	2017	Corn	11.12967	84.66667	131.4528	22.15507	2-average
4/11/2017	6072	2017	Barley	11.48087	101.3667	113.2608	22.64967	2-average
4/11/2017	6101	2017	Barley	17.02336	136.3833	124.8199	30.76238	2-average
4/11/2017	6034	2017	Corn	11.15747	115.75	96.39281	24.70922	2-average
4/11/2017	6084	2017	Barley	13.52631	142.2833	95.06602	26.50705	2-average
4/11/2017	6191	2017	Barley	11.36776	141.9	80.11104	20.97208	2-average
4/11/2017	6162	2017	Corn	11.21307	113.4167	98.86616	24.69591	2-average
4/11/2017	6010	2017	Barley	15.5906	102.4167	152.2272	33.59866	2-average
4/12/2017	6201	2017	Corn	11.24087	57.56667	195.267	23.21489	2-average
4/12/2017	6159	2017	Corn	9.776685	69.3	141.0777	18.6211	2-average
4/12/2017	6178	2017	Barley	11.71652	87.2	134.3637	23.80693	2-average
4/12/2017	6139	2017	Barley	12.06528	109.2667	110.4205	25.56407	2-average
4/12/2017	6151	2017	Barley	9.501408	108.4667	87.59749	17.90345	2-average
4/12/2017	6083	2017	Barley	9.19035	86.5	106.2468	17.77304	2-average
4/12/2017	6126	2017	Barley	9.557964	80.73333	118.3893	19.73932	2-average
4/12/2017	6168	2017	Corn	16.41186	166.9	98.33348	30.27781	2-average
4/12/2017	6063	2017	Barley	12.73453	123.65	102.9885	27.00803	2-average
4/12/2017	6071	2017	Barley	8.34201	96	86.89594	18.54866	2-average
4/12/2017	6088	2017	Corn	16.44892	162.8333	101.0169	30.92853	2-average
4/12/2017	6129	2017	Corn	6.848313	48.78333	140.3822	13.4503	2-average
4/12/2017	6006	2017	Barley	14.48776	80.8	179.304	26.8404	2-average
4/12/2017	6116	2017	Barley	12.53658	114.65	109.3465	23.77501	2-average
4/12/2017	6089	2017	Barley	12.93247	118.65	108.9968	24.57866	2-average
4/12/2017	6072	2017	Barley	15.95822	125.3667	127.2924	31.48266	2-average
4/12/2017	6154	2017	Corn	12.37144	134.5667	91.93543	25.25406	2-average
4/12/2017	6095	2017	Corn	12.71432	107.2667	118.5301	25.54015	2-average
4/12/2017	6119	2017	Barley	12.14069	109.4	110.9752	25.07322	2-average
4/12/2017	6037	2017	Corn	11.12967	80.5	138.2567	22.45925	2-average
4/12/2017	6114	2017	Corn	12.88113	88.35	145.7966	23.51806	2-average
4/12/2017	6055	2017	Barley	15.90166	147.1	108.101	26.21098	2-average
4/12/2017	6152	2017	Corn	18.37646	123.3833	148.938	31.10418	2-average
4/12/2017	6102	2017	Barley	13.64885	182.0333	74.97994	27.29305	2-average
4/12/2017	6092	2017	Barley	11.06612	101.4333	109.0975	23.29036	2-average
4/12/2017	6010	2017	Barley	13.29066	112.25	118.4023	28.64214	2-average
4/12/2017	6084	2017	Barley	13.60172	125.5833	108.3083	26.65483	2-average
4/12/2017	6144	2017	Barley	12.11241	115.9833	104.4323	23.73628	2-average
4/12/2017	6191	2017	Barley	12.48002	124.2167	100.4698	23.02407	2-average
4/12/2017	6113	2017	Barley	9.407148	73.05	128.7768	18.31278	2-average
4/12/2017	6024	2017	Corn	12.65872	130.5	97.0017	24.11035	2-average
4/12/2017	6054	2017	Corn	11.79689	63.6	185.4857	25.8526	2-average
4/12/2017	6171	2017	Corn	17.82971	140.4	126.9922	32.55305	2-average
4/12/2017	6100	2017	Corn	15.11448	122.5167	123.3667	31.14182	2-average
4/12/2017	6023	2017	Corn	11.44475	81.63333	140.197	22.03613	2-average
4/12/2017	6122	2017	Corn	9.952758	39.23333	253.6812	18.51653	2-average
4/12/2017	6150	2017	Corn	18.31159	94.7	193.3642	36.45163	2-average
4/12/2017	6034	2017	Corn	12.57532	118.5667	106.0612	27.84918	2-average
4/12/2017	6140	2017	Barley	14.04474	130.85	107.3347	26.408	2-average
4/12/2017	6048	2017	Corn	16.625	101.5333	163.7393	30.99524	2-average
4/12/2017	6053	2017	Corn	15.02181	112	134.1233	28.86052	2-average
4/12/2017	6031	2017	Barley	13.12099	148.4833	88.36677	25.54248	2-average
4/12/2017	6121	2017	Corn	8.24763	32.55	253.3834	15.54096	2-average
4/12/2017	6008	2017	Corn	13.03867	97.91667	133.1609	28.51723	2-average
4/12/2017	6177	2017	Corn	17.00494	87.11667	195.1974	32.6706	2-average
4/12/2017	6162	2017	Corn	5.588001	67.21667	83.13416	12.30714	2-average
4/12/2017	6101	2017	Barley	12.70625	110.6667	114.8155	22.96107	2-average
4/12/2017	6032	2017	Barley	12.63084	127.7167	98.89735	24.91835	2-average
4/14/2017	6053	2017	Corn	15.13301	149.5667	101.179	29.07417	2-average
4/14/2017	6054	2017	Corn	15.26275	90.43333	168.7735	33.44794	2-average
4/14/2017	6201	2017	Corn	6.792711	74.86667	90.73078	14.02846	2-average
4/14/2017	6083	2017	Barley	10.56655	66.8	158.1818	20.43444	2-average
4/14/2017	6095	2017	Corn	14.80867	86.51667	171.1655	29.7472	2-average
4/14/2017	6159	2017	Corn	12.57532	94.43333	133.1661	23.95149	2-average
4/14/2017	6126	2017	Barley	9.925578	81.5	121.7862	20.49852	2-average
4/14/2017	6162	2017	Corn	9.026058	113.4333	79.57148	19.87919	2-average
4/14/2017	6151	2017	Barley	16.58033	146.2	113.4086	31.24223	2-average
4/14/2017	6006	2017	Barley	14.50661	79.83333	181.7112	26.87532	2-average
4/14/2017	6168	2017	Corn	14.7438	166.2667	88.6756	27.20045	2-average
4/14/2017	6072	2017	Barley	11.54685	87	132.7224	22.77984	2-average
4/14/2017	6037	2017	Corn	8.849985	94.83333	93.32146	17.85894	2-average
4/14/2017	6191	2017	Barley	11.38661	107.2667	106.1523	21.00686	2-average
4/14/2017	6119	2017	Barley	13.40377	96.73333	138.5641	27.68176	2-average
4/14/2017	6139	2017	Barley	12.10298	78.01667	155.1333	25.64395	2-average
4/14/2017	6144	2017	Barley	14.30867	151.3333	94.55067	28.04021	2-average
4/14/2017	6048	2017	Corn	12.58459	102	123.3783	23.4624	2-average
4/14/2017	6129	2017	Corn	12.92747	106.2333	121.6893	25.38994	2-average
4/14/2017	6152	2017	Corn	17.17175	162.1167	105.9222	29.06508	2-average
4/14/2017	6063	2017	Barley	9.595668	84.58333	113.4463	20.35098	2-average
4/14/2017	6092	2017	Barley	11.75422	100.7	116.7251	24.73856	2-average
4/14/2017	6088	2017	Corn	8.293965	102.5167	80.90358	15.59495	2-average
4/14/2017	6010	2017	Barley	12.64027	104.5667	120.8824	27.24051	2-average
4/14/2017	6154	2017	Corn	11.78762	130.65	90.22292	24.0623	2-average
4/14/2017	6100	2017	Corn	13.40935	124.3333	107.85	27.62858	2-average
4/14/2017	6084	2017	Barley	16.61804	150.9667	110.0775	32.56581	2-average
4/14/2017	6113	2017	Barley	10.02926	70.05	143.1729	19.52385	2-average
4/14/2017	6116	2017	Barley	12.37634	117.25	105.5551	23.47112	2-average
4/14/2017	6071	2017	Barley	10.1518	111.6333	90.93881	22.57278	2-average
4/14/2017	6101	2017	Barley	12.55543	73.63333	170.5129	22.68853	2-average
4/14/2017	6178	2017	Barley	12.22552	97.3	125.6477	24.84118	2-average
4/14/2017	6032	2017	Barley	12.67797	107.9	117.4974	25.01133	2-average
4/14/2017	6023	2017	Corn	9.331869	87.9	106.1646	17.96792	2-average
4/14/2017	6055	2017	Barley	14.03531	119.1167	117.8283	23.13465	2-average
4/14/2017	6121	2017	Corn	7.283862	45.23333	161.0286	13.72494	2-average
4/14/2017	6171	2017	Corn	14.0395	121.3	115.742	25.63299	2-average
4/14/2017	6122	2017	Corn	9.999093	83.7	119.4635	18.60274	2-average
4/14/2017	6008	2017	Corn	15.77243	116.2167	135.7158	34.49632	2-average
4/14/2017	6140	2017	Barley	11.70709	114.3	102.4243	22.01257	2-average
4/14/2017	6150	2017	Corn	15.17008	148.45	102.1898	30.19804	2-average
4/14/2017	6114	2017	Corn	13.28888	83.23333	159.6581	24.26251	2-average
4/14/2017	6031	2017	Barley	12.64027	181.7667	69.54117	24.60666	2-average
4/14/2017	6034	2017	Corn	10.82386	104.3833	103.6933	23.9704	2-average
4/14/2017	6102	2017	Barley	12.71567	162.65	78.17814	25.42702	2-average
4/14/2017	6177	2017	Corn	17.57023	152.7667	115.0135	33.75666	2-average
4/14/2017	6089	2017	Barley	10.97186	105.1667	104.3283	20.85245	2-average
4/14/2017	6024	2017	Corn	12.53825	153.6333	81.61153	23.88089	2-average
4/16/2017	6154	2017	Corn	9.229932	111.45	82.8168	18.84123	1-cold
4/16/2017	6152	2017	Corn	14.34532	188.2833	76.19005	24.28102	1-cold
4/16/2017	6037	2017	Corn	14.11364	132.6333	106.411	28.4808	1-cold
4/16/2017	6032	2017	Barley	16.98565	182.95	92.84314	33.5096	1-cold
4/16/2017	6053	2017	Corn	9.480141	98.73333	96.01763	18.21364	1-cold
4/16/2017	6048	2017	Corn	14.53992	119.6167	121.5543	27.10788	1-cold
4/16/2017	6088	2017	Corn	15.62416	195.6333	79.86452	29.37775	1-cold
4/16/2017	6126	2017	Barley	11.86733	120.6667	98.34807	24.50868	1-cold
4/16/2017	6114	2017	Corn	17.39416	124.6333	139.5627	31.75784	1-cold
4/16/2017	6010	2017	Barley	14.23326	156.4	91.0055	30.6735	1-cold
4/16/2017	6072	2017	Barley	11.8202	119.6333	98.8036	23.31911	1-cold
4/16/2017	6063	2017	Barley	10.97186	125.85	87.18207	23.26969	1-cold
4/16/2017	6171	2017	Corn	16.764	191.2	87.67784	30.60731	1-cold
4/16/2017	6113	2017	Barley	9.030108	79.66667	113.3486	17.5788	1-cold
4/16/2017	6100	2017	Corn	12.06563	126.0667	95.70836	24.85999	1-cold
4/16/2017	6177	2017	Corn	15.68903	130.4333	120.2839	30.14241	1-cold
4/16/2017	6101	2017	Barley	12.71567	118.6333	107.1847	22.9781	1-cold
4/16/2017	6178	2017	Barley	11.04727	91.06667	121.3097	22.44708	1-cold
4/16/2017	6102	2017	Barley	12.2161	206.3	59.2152	24.42803	1-cold
4/16/2017	6122	2017	Corn	12.06563	101.7167	118.62	22.44742	1-cold
4/16/2017	6191	2017	Barley	12.9796	154.1667	84.19201	23.94573	1-cold
4/16/2017	6034	2017	Corn	10.07323	83.35	120.8546	22.30807	1-cold
4/16/2017	6168	2017	Corn	11.49108	154.0833	74.57705	21.19959	1-cold
4/16/2017	6054	2017	Corn	11.81542	114.9833	102.7577	25.89322	1-cold
4/16/2017	6071	2017	Barley	10.91531	169.2333	64.49857	24.27045	1-cold
4/16/2017	6031	2017	Barley	12.2538	210.3833	58.24511	23.85433	1-cold
4/16/2017	6121	2017	Corn	9.684015	54.91667	176.3402	18.24754	1-cold
4/16/2017	6023	2017	Corn	11.61155	113.95	101.9004	22.3573	1-cold
4/16/2017	6150	2017	Corn	14.36385	138.0667	104.0356	28.59313	1-cold
4/16/2017	6083	2017	Barley	13.95991	137.5	101.5266	26.9968	1-cold
4/16/2017	6151	2017	Barley	14.73284	161.9833	90.9528	27.761	1-cold
4/16/2017	6055	2017	Barley	16.0619	173.8167	92.40716	26.47511	1-cold
4/16/2017	6140	2017	Barley	12.79108	156	81.99412	24.05077	1-cold
4/16/2017	6024	2017	Corn	15.48516	178.2667	86.86513	29.4937	1-cold
4/16/2017	6201	2017	Corn	12.03783	173.45	69.40232	24.8608	1-cold
4/16/2017	6144	2017	Barley	13.99761	161.9167	86.44947	27.43064	1-cold
4/16/2017	6084	2017	Barley	12.84764	126.25	101.7635	25.17708	1-cold
4/16/2017	6095	2017	Corn	12.58459	100.15	125.6574	25.27953	1-cold
4/16/2017	6006	2017	Barley	13.79024	125.3833	109.9846	25.54815	1-cold
4/16/2017	6159	2017	Corn	13.40008	120.8833	110.8514	25.52237	1-cold
4/16/2017	6162	2017	Corn	10.73119	139.25	77.06417	23.6346	1-cold
4/16/2017	6129	2017	Corn	9.202131	104.8833	87.73683	18.07327	1-cold
4/16/2017	6089	2017	Barley	13.59229	152.8	88.95479	25.83267	1-cold
4/16/2017	6092	2017	Barley	10.60425	144.6	73.33506	22.31827	1-cold
4/16/2017	6008	2017	Corn	12.84406	118.2667	108.6026	28.0916	1-cold
4/16/2017	6119	2017	Barley	11.53742	156.8333	73.56487	23.82734	1-cold
4/16/2017	6116	2017	Barley	12.30093	127.4333	96.52835	23.32811	1-cold
4/16/2017	6139	2017	Barley	10.06697	106.9	94.17182	21.33002	1-cold
4/17/2017	6100	2017	Corn	9.582078	114.3	83.8327	19.74288	1-cold
4/17/2017	6151	2017	Barley	14.45006	125.1333	115.4773	27.22816	1-cold
4/17/2017	6150	2017	Corn	14.66966	148.55	98.75235	29.20189	1-cold
4/17/2017	6055	2017	Barley	18.05079	167.45	107.7981	29.75343	1-cold
4/17/2017	6037	2017	Corn	15.6427	187.7833	83.30183	31.56638	1-cold
4/17/2017	6048	2017	Corn	13.14987	115.3	114.0492	24.51631	1-cold
4/17/2017	6121	2017	Corn	10.74972	68.48333	156.9684	20.25564	1-cold
4/17/2017	6201	2017	Corn	12.84406	135.7167	94.6388	26.52584	1-cold
4/17/2017	6122	2017	Corn	13.85417	111.2667	124.5132	25.77488	1-cold
4/17/2017	6092	2017	Barley	6.494514	81.61667	79.57338	13.6687	1-cold
4/17/2017	6071	2017	Barley	10.94359	148.2	73.84336	24.33333	1-cold
4/17/2017	6140	2017	Barley	13.26238	178.6167	74.25053	24.93695	1-cold
4/17/2017	6023	2017	Corn	11.63935	107.6333	108.1389	22.41083	1-cold
4/17/2017	6126	2017	Barley	15.39266	157.15	97.94883	31.78926	1-cold
4/17/2017	6010	2017	Barley	14.648	113.5667	128.9815	31.5673	1-cold
4/17/2017	6154	2017	Corn	10.63852	131.15	81.11716	21.7166	1-cold
4/17/2017	6129	2017	Corn	10.46244	114.25	91.57499	20.54856	1-cold
4/17/2017	6083	2017	Barley	12.43289	107.9333	115.1905	24.04374	1-cold
4/17/2017	6168	2017	Corn	12.43631	167.2667	74.35022	22.94343	1-cold
4/17/2017	6006	2017	Barley	11.83906	120.15	98.53563	21.93334	1-cold
4/17/2017	6114	2017	Corn	12.51045	94.91667	131.8046	22.84128	1-cold
4/17/2017	6177	2017	Corn	18.93248	155.3	121.9091	36.37386	1-cold
4/17/2017	6102	2017	Barley	12.9419	178.5833	72.4698	25.87939	1-cold
4/17/2017	6191	2017	Barley	9.275184	122.05	75.99495	17.11155	1-cold
4/17/2017	6034	2017	Corn	12.48265	135.95	91.81794	27.64395	1-cold
4/17/2017	6024	2017	Corn	15.17935	208.8333	72.68641	28.91124	1-cold
4/17/2017	6053	2017	Corn	11.42621	129.9667	87.91647	21.95251	1-cold
4/17/2017	6178	2017	Barley	15.40208	137.3667	112.1239	31.29568	1-cold
4/17/2017	6031	2017	Barley	14.74226	189.5333	77.78191	28.69859	1-cold
4/17/2017	6171	2017	Corn	19.23829	245.5333	78.35308	35.12481	1-cold
4/17/2017	6116	2017	Barley	14.51604	131.5333	110.3602	27.52896	1-cold
4/17/2017	6101	2017	Barley	15.56233	100.05	155.5455	28.1222	1-cold
4/17/2017	6159	2017	Corn	9.554277	92.66667	103.1037	18.19749	1-cold
4/17/2017	6088	2017	Corn	12.01003	164.85	72.8543	22.58218	1-cold
4/17/2017	6144	2017	Barley	16.56148	160.4333	103.2297	32.45498	1-cold
4/17/2017	6054	2017	Corn	11.89883	109.6	108.5659	26.07599	1-cold
4/17/2017	6162	2017	Corn	14.0395	146.1333	96.07326	30.92091	1-cold
4/17/2017	6032	2017	Barley	9.953856	97.11667	102.4938	19.63715	1-cold
4/17/2017	6072	2017	Barley	5.23143	66.9	78.19776	10.32066	1-cold
4/17/2017	6152	2017	Corn	13.9283	169.8667	81.99549	23.57518	1-cold
4/17/2017	6084	2017	Barley	15.27955	146.85	104.0487	29.94281	1-cold
4/17/2017	6063	2017	Barley	12.7251	111.2667	114.3658	26.98804	1-cold
4/17/2017	6139	2017	Barley	11.57513	83.61667	138.4309	24.52553	1-cold
4/17/2017	6089	2017	Barley	12.98903	137.1333	94.71824	24.68615	1-cold
4/17/2017	6008	2017	Corn	9.461607	134.6667	70.25946	20.69374	1-cold
4/17/2017	6113	2017	Barley	12.95132	99.55	130.0987	25.21219	1-cold
4/17/2017	6119	2017	Barley	13.69598	122.6833	111.6368	28.28523	1-cold
4/17/2017	6095	2017	Corn	13.8727	98.01667	141.5341	27.86705	1-cold
4/20/2017	6101	2017	Barley	13.89392	96.43333	144.078	22.52271	3-warm
4/20/2017	6054	2017	Corn	11.88956	51.76667	229.676	23.19647	3-warm
4/20/2017	6152	2017	Corn	16.34699	132.15	123.7002	25.11426	3-warm
4/20/2017	6083	2017	Barley	11.92389	87.68333	135.9881	20.7398	3-warm
4/20/2017	6151	2017	Barley	9.925578	57.66667	172.1198	17.23006	3-warm
4/20/2017	6154	2017	Corn	11.85249	157.65	75.18232	21.68489	3-warm
4/20/2017	6126	2017	Barley	12.36691	122.4167	101.0231	23.50379	3-warm
4/20/2017	6119	2017	Barley	11.10383	108.9	101.9635	20.48516	3-warm
4/20/2017	6139	2017	Barley	12.4706	89.48333	139.3622	23.59913	3-warm
4/20/2017	6122	2017	Corn	10.32344	76.1	135.6562	18.88739	3-warm
4/20/2017	6201	2017	Corn	9.007524	53.25	169.1554	16.54851	3-warm
4/20/2017	6178	2017	Barley	13.4509	101.8833	132.0226	24.35662	3-warm
4/20/2017	6089	2017	Barley	12.93247	111.6167	115.8651	22.62797	3-warm
4/20/2017	6140	2017	Barley	12.08413	99.36667	121.6115	20.73227	3-warm
4/20/2017	6053	2017	Corn	12.48265	123.7667	100.8563	21.12826	3-warm
4/20/2017	6023	2017	Corn	11.25941	118.1667	95.2841	19.27981	3-warm
4/20/2017	6100	2017	Corn	9.554277	87.06667	109.7352	17.48016	3-warm
4/20/2017	6092	2017	Barley	8.53053	81.98333	104.052	16.24762	3-warm
4/20/2017	6102	2017	Barley	16.62746	158.7333	104.7509	30.04698	3-warm
4/20/2017	6121	2017	Corn	9.785952	63.18333	154.8819	16.31331	3-warm
4/20/2017	6055	2017	Barley	17.42867	138.2833	126.036	25.83105	3-warm
4/20/2017	6150	2017	Corn	12.20464	91.41667	133.5056	22.09991	3-warm
4/20/2017	6191	2017	Barley	10.13295	83.66667	121.111	17.25046	3-warm
4/20/2017	6159	2017	Corn	14.18778	129.5667	109.5018	24.58053	3-warm
4/20/2017	6171	2017	Corn	18.52473	215.15	86.10148	30.30804	3-warm
4/20/2017	6063	2017	Barley	11.98987	123.8	96.84872	22.78721	3-warm
4/20/2017	6084	2017	Barley	12.88534	121.3	106.2271	22.81714	3-warm
4/20/2017	6095	2017	Corn	11.037	101.6667	108.5606	20.44742	3-warm
4/20/2017	6006	2017	Barley	13.04558	94.11667	138.6108	21.95467	3-warm
4/20/2017	6032	2017	Barley	14.60087	70.3	207.6938	26.49337	3-warm
4/20/2017	6168	2017	Corn	12.28804	133.55	92.0108	20.71933	3-warm
4/20/2017	6129	2017	Corn	8.609043	84.91667	101.3823	14.97413	3-warm
4/20/2017	6034	2017	Corn	8.090091	111.85	72.32983	16.40056	3-warm
4/20/2017	6037	2017	Corn	7.988154	77.58333	102.9622	14.03257	3-warm
4/20/2017	6162	2017	Corn	9.795219	135.2833	72.40522	19.02624	3-warm
4/20/2017	6008	2017	Corn	10.01763	91.48333	109.5022	19.71884	3-warm
4/20/2017	6048	2017	Corn	16.764	155.6833	107.6801	27.84055	3-warm
4/20/2017	6088	2017	Corn	15.34615	157	97.74619	25.92529	3-warm
4/20/2017	6177	2017	Corn	11.43548	91.78333	124.5921	19.4679	3-warm
4/20/2017	6031	2017	Barley	10.94359	107.8167	101.5018	19.6951	3-warm
4/20/2017	6010	2017	Barley	14.45006	119.8	120.6182	27.64161	3-warm
4/20/2017	6072	2017	Barley	11.9993	68.5	175.1722	21.63922	3-warm
4/20/2017	6116	2017	Barley	8.709624	81.15	107.3275	14.94276	3-warm
4/20/2017	6144	2017	Barley	13.73368	145.1667	94.60631	24.22209	3-warm
4/20/2017	6024	2017	Corn	17.86678	204.45	87.38946	30.29964	3-warm
4/20/2017	6113	2017	Barley	9.426	87.15	108.1583	16.6914	3-warm
4/20/2017	6114	2017	Corn	13.83563	116.7833	118.4727	22.63627	3-warm
4/20/2017	6071	2017	Barley	10.75507	112.8167	95.33224	21.80311	3-warm
4/21/2017	6126	2017	Barley	13.46033	134.1833	100.313	25.58187	2-average
4/21/2017	6072	2017	Barley	8.332584	55.33333	150.5889	15.02676	2-average
4/21/2017	6159	2017	Corn	12.12124	94.56667	128.1766	21.00021	2-average
4/21/2017	6139	2017	Barley	12.84764	106.1667	121.0139	24.31263	2-average
4/21/2017	6178	2017	Barley	14.28982	97.76667	146.1625	25.87571	2-average
4/21/2017	6119	2017	Barley	12.7628	131.4833	97.06785	23.54577	2-average
4/21/2017	6121	2017	Corn	8.924121	34.8	256.4403	14.87662	2-average
4/21/2017	6101	2017	Barley	13.85622	95.9	144.4861	22.46159	2-average
4/21/2017	6095	2017	Corn	10.57365	71.46667	147.9522	19.58901	2-average
4/21/2017	6122	2017	Corn	13.10354	88.15	148.6505	23.97376	2-average
4/21/2017	6053	2017	Corn	8.034489	93.91667	85.54913	13.59926	2-average
4/21/2017	6102	2017	Barley	13.58287	150.55	90.22163	24.54518	2-average
4/21/2017	6191	2017	Barley	13.79024	81.05	170.1448	23.47668	2-average
4/21/2017	6144	2017	Barley	13.02673	144.75	89.99469	22.97524	2-average
4/21/2017	6089	2017	Barley	10.76449	80.83333	133.169	18.83465	2-average
4/21/2017	6054	2017	Corn	13.55762	59.33333	228.4992	26.45085	2-average
4/21/2017	6083	2017	Barley	12.23495	91.7	133.4236	21.28084	2-average
4/21/2017	6154	2017	Corn	10.40684	120.4833	86.37577	19.03998	2-average
4/21/2017	6201	2017	Corn	18.22819	91.51667	199.1789	33.48859	2-average
4/21/2017	6092	2017	Barley	10.81162	92.93333	116.3374	20.59228	2-average
4/21/2017	6113	2017	Barley	10.42516	87.1	119.6918	18.46069	2-average
4/21/2017	6023	2017	Corn	11.39841	105.85	107.6846	19.51784	2-average
4/21/2017	6114	2017	Corn	15.25348	94.65	161.1567	24.95599	2-average
4/21/2017	6168	2017	Corn	12.16757	108.0333	112.6279	20.51619	2-average
4/21/2017	6140	2017	Barley	13.43205	121.3333	110.7037	23.04484	2-average
4/21/2017	6055	2017	Barley	15.45864	113.9333	135.6815	22.91126	2-average
4/21/2017	6150	2017	Corn	13.68736	84.13333	162.6865	24.78479	2-average
4/21/2017	6171	2017	Corn	11.62082	132.3	87.83687	19.01265	2-average
4/21/2017	6031	2017	Barley	10.67023	88	121.2526	19.20315	2-average
4/21/2017	6034	2017	Corn	8.15496	79.78333	102.2138	16.53207	2-average
4/21/2017	6008	2017	Corn	12.34364	101.8167	121.234	24.29741	2-average
4/21/2017	6063	2017	Barley	11.37718	113.25	100.4608	21.62277	2-average
4/21/2017	6037	2017	Corn	18.73787	197	95.11611	32.91631	2-average
4/21/2017	6071	2017	Barley	10.84933	132.9667	81.59433	21.9942	2-average
4/21/2017	6129	2017	Corn	5.689938	56.45	100.7961	9.896786	2-average
4/21/2017	6100	2017	Corn	12.85333	84.13333	152.7733	23.51599	2-average
4/21/2017	6010	2017	Barley	14.3558	118	121.6593	27.4613	2-average
4/21/2017	6032	2017	Barley	12.15954	60.1	202.3218	22.06355	2-average
4/21/2017	6084	2017	Barley	10.41573	104.9667	99.22893	18.44399	2-average
4/21/2017	6048	2017	Corn	12.69579	109.05	116.4217	21.08433	2-average
4/21/2017	6152	2017	Corn	15.41102	106.3833	144.8631	23.67632	2-average
4/21/2017	6162	2017	Corn	10.69412	105.95	100.9355	20.77226	2-average
4/21/2017	6024	2017	Corn	12.47338	134.1167	93.00397	21.15317	2-average
4/21/2017	6088	2017	Corn	14.00244	127.7	109.651	23.65526	2-average
4/21/2017	6006	2017	Barley	16.75943	122.3667	136.9607	28.20477	2-average
4/21/2017	6116	2017	Barley	11.38661	122.2667	93.12929	19.53556	2-average
4/21/2017	6151	2017	Barley	12.71567	58.43333	217.6099	22.07345	2-average
4/21/2017	6177	2017	Corn	14.41018	80.35	179.3427	24.53208	2-average
4/22/2017	6139	2017	Barley	11.64111	81.78333	142.3409	22.02942	2-average
4/22/2017	6171	2017	Corn	11.46328	150.65	76.09213	18.7549	2-average
4/22/2017	6032	2017	Barley	15.27012	69.53333	219.6086	27.70772	2-average
4/22/2017	6159	2017	Corn	11.98223	97.86667	122.4342	20.75939	2-average
4/22/2017	6140	2017	Barley	14.12957	123.5	114.4095	24.24156	2-average
4/22/2017	6053	2017	Corn	11.75056	136.95	85.8018	19.88911	2-average
4/22/2017	6154	2017	Corn	16.60646	165.5333	100.321	30.38259	2-average
4/22/2017	6126	2017	Barley	11.7825	95.83333	122.9478	22.39309	2-average
4/22/2017	6121	2017	Corn	7.367265	34.63333	212.7218	12.28133	2-average
4/22/2017	6144	2017	Barley	10.48171	106.85	98.09745	18.48659	2-average
4/22/2017	6024	2017	Corn	10.64778	122.7833	86.7201	18.0572	2-average
4/22/2017	6178	2017	Barley	12.28208	92.55	132.7075	22.24014	2-average
4/22/2017	6089	2017	Barley	15.39266	89.03333	172.8865	26.93256	2-average
4/22/2017	6101	2017	Barley	14.18613	91.11667	155.6919	22.99639	2-average
4/22/2017	6150	2017	Corn	15.41102	100.1667	153.8538	27.90597	2-average
4/22/2017	6122	2017	Corn	9.489408	74.41667	127.5172	17.36148	2-average
4/22/2017	6168	2017	Corn	11.72275	120.1667	97.55413	19.76617	2-average
4/22/2017	6055	2017	Barley	18.65405	138.1167	135.0601	27.64718	2-average
4/22/2017	6151	2017	Barley	9.510834	69.15	137.5392	16.51009	2-average
4/22/2017	6037	2017	Corn	10.85166	132.1167	82.13693	19.06281	2-average
4/22/2017	6114	2017	Corn	14.21558	91.28333	155.7303	23.25789	2-average
4/22/2017	6034	2017	Corn	10.87019	103.8167	104.7056	22.0365	2-average
4/22/2017	6083	2017	Barley	12.5083	101.3667	123.3966	21.7563	2-average
4/22/2017	6095	2017	Corn	12.19537	97.45	125.1449	22.59346	2-average
4/22/2017	6092	2017	Barley	12.22552	117.6833	103.8849	23.28526	2-average
4/22/2017	6119	2017	Barley	11.54685	101.9833	113.2229	21.30248	2-average
4/22/2017	6071	2017	Barley	16.09018	155.1	103.7407	32.61867	2-average
4/22/2017	6100	2017	Corn	10.12883	106.1667	95.405	18.53134	2-average
4/22/2017	6006	2017	Barley	10.09525	72.01667	140.1793	16.98949	2-average
4/22/2017	6023	2017	Corn	11.25941	101.6833	110.7301	19.27981	2-average
4/22/2017	6063	2017	Barley	13.22468	107.7667	122.7158	25.13401	2-average
4/22/2017	6048	2017	Corn	12.62165	111.8167	112.8781	20.96121	2-average
4/22/2017	6102	2017	Barley	15.52462	162.4333	95.57535	28.05407	2-average
4/22/2017	6191	2017	Barley	15.87338	116.3333	136.4474	27.02305	2-average
4/22/2017	6072	2017	Barley	9.859596	72.65	135.7136	17.78054	2-average
4/22/2017	6113	2017	Barley	9.133794	80.88333	112.9255	16.17396	2-average
4/22/2017	6177	2017	Corn	10.57365	91	116.1939	18.00071	2-average
4/22/2017	6162	2017	Corn	11.10187	147.2167	75.41175	21.56427	2-average
4/22/2017	6084	2017	Barley	9.058386	102.9833	87.95973	16.04043	2-average
4/22/2017	6088	2017	Corn	9.443073	95.1	99.29625	15.95282	2-average
4/22/2017	6008	2017	Corn	12.62165	102.75	122.8385	24.84465	2-average
4/22/2017	6031	2017	Barley	14.45006	121.0667	119.3562	26.00567	2-average
4/22/2017	6116	2017	Barley	8.238324	80.9	101.8334	14.13417	2-average
4/22/2017	6010	2017	Barley	15.77912	115.8167	136.2423	30.18398	2-average
4/23/2017	6140	2017	Barley	14.26154	142.1167	100.3509	24.46796	2-average
4/23/2017	6101	2017	Barley	12.52715	98.11667	127.6761	20.30711	2-average
4/23/2017	6121	2017	Corn	6.700041	22.78333	294.0764	11.16905	2-average
4/23/2017	6159	2017	Corn	14.00244	126.95	110.2988	24.25942	2-average
4/23/2017	6151	2017	Barley	11.95217	106.5667	112.1567	20.74806	2-average
4/23/2017	6055	2017	Barley	15.02504	131.2833	114.4475	22.26862	2-average
4/23/2017	6139	2017	Barley	13.61114	114.6167	118.7536	25.75748	2-average
4/23/2017	6178	2017	Barley	11.03785	87.93333	125.5252	19.98711	2-average
4/23/2017	6114	2017	Corn	9.007524	34.28333	262.7377	14.73707	2-average
4/23/2017	6034	2017	Corn	12.95527	80.63333	160.6689	26.26344	2-average
4/23/2017	6048	2017	Corn	14.0395	108.3333	129.5954	23.31588	2-average
4/23/2017	6126	2017	Barley	11.67881	95.85	121.8447	22.19603	2-average
4/23/2017	6083	2017	Barley	12.11241	121.7667	99.4723	21.0677	2-average
4/23/2017	6122	2017	Corn	11.63935	56.46667	206.1278	21.29494	2-average
4/23/2017	6024	2017	Corn	16.50453	174.5167	94.57278	27.98945	2-average
4/23/2017	6054	2017	Corn	11.27794	57.93333	194.671	22.0032	2-average
4/23/2017	6129	2017	Corn	5.486064	34.56667	158.7097	9.542178	2-average
4/23/2017	6119	2017	Barley	11.82963	116.3833	101.6437	21.82418	2-average
4/23/2017	6072	2017	Barley	10.02926	105.8833	94.71995	18.08651	2-average
4/23/2017	6144	2017	Barley	11.35833	147.7333	76.884	20.03268	2-average
4/23/2017	6100	2017	Corn	9.952758	107.8333	92.2976	18.20921	2-average
4/23/2017	6102	2017	Barley	13.38492	210.0667	63.71749	24.18748	2-average
4/23/2017	6154	2017	Corn	6.85758	100	68.5758	12.54638	2-average
4/23/2017	6171	2017	Corn	17.83897	194.5167	91.70924	29.18608	2-average
4/23/2017	6053	2017	Corn	11.12967	145.8667	76.30028	18.83818	2-average
4/23/2017	6162	2017	Corn	11.85249	103.6	114.4063	23.02229	2-average
4/23/2017	6089	2017	Barley	7.465392	86.38333	86.42167	13.06221	2-average
4/23/2017	6010	2017	Barley	13.84679	145.8333	94.94944	26.48762	2-average
4/23/2017	6116	2017	Barley	11.5657	116.0833	99.63275	19.84282	2-average
4/23/2017	6037	2017	Corn	14.32678	141.1833	101.4764	25.16747	2-average
4/23/2017	6191	2017	Barley	9.256332	96.43333	95.98685	15.7581	2-average
4/23/2017	6095	2017	Corn	7.107789	41	173.3607	13.16807	2-average
4/23/2017	6168	2017	Corn	11.90809	116.6667	102.0694	20.07868	2-average
4/23/2017	6177	2017	Corn	14.70673	100.5167	146.3113	25.03692	2-average
4/23/2017	6006	2017	Barley	12.75338	95.8	133.125	21.46291	2-average
4/23/2017	6084	2017	Barley	8.596512	94.8	90.68051	15.22255	2-average
4/23/2017	6032	2017	Barley	16.91967	113.9667	148.4616	30.70084	2-average
4/23/2017	6031	2017	Barley	12.92305	168.0167	76.91526	23.25752	2-average
4/23/2017	6152	2017	Corn	12.36218	103.75	119.1535	18.99231	2-average
4/23/2017	6023	2017	Corn	14.10437	77.4	182.2271	24.15134	2-average
4/23/2017	6063	2017	Barley	12.78166	127.8	100.013	24.29203	2-average
4/23/2017	6092	2017	Barley	9.652224	114.6667	84.17637	18.38404	2-average
4/23/2017	6113	2017	Barley	10.26491	95.33333	107.6739	18.17693	2-average
4/23/2017	6150	2017	Corn	15.09594	86.8	173.9164	27.33543	2-average
4/23/2017	6201	2017	Corn	17.96871	91.26667	196.8814	33.01189	2-average
4/23/2017	6008	2017	Corn	10.24003	108.25	94.59617	20.15664	2-average
4/23/2017	6088	2017	Corn	13.22401	123.8333	106.7888	22.34021	2-average
4/23/2017	6071	2017	Barley	13.22468	183.2333	72.17397	26.80961	2-average
4/24/2017	6126	2017	Barley	11.53742	99.05	116.4808	21.92732	2-average
4/24/2017	6159	2017	Corn	11.92663	91.06667	130.9659	20.66306	2-average
4/24/2017	6140	2017	Barley	15.50577	144.9833	106.9486	26.60265	2-average
4/24/2017	6139	2017	Barley	12.2161	92.55	131.9946	23.11751	2-average
4/24/2017	6121	2017	Corn	15.29055	59.3	257.8508	25.48954	2-average
4/24/2017	6034	2017	Corn	12.46411	67.91667	183.5207	25.26776	2-average
4/24/2017	6178	2017	Barley	13.27181	92.75	143.0923	24.03232	2-average
4/24/2017	6144	2017	Barley	16.56148	131	126.4235	29.20948	2-average
4/24/2017	6083	2017	Barley	14.08244	97.76667	144.0414	24.49428	2-average
4/24/2017	6114	2017	Corn	13.8727	46.11667	300.8175	22.69691	2-average
4/24/2017	6023	2017	Corn	11.1204	74.65	148.9672	19.04179	2-average
4/24/2017	6072	2017	Barley	10.45343	75.23333	138.9468	18.85145	2-average
4/24/2017	6024	2017	Corn	17.6907	155.8167	113.5354	30.00104	2-average
4/24/2017	6150	2017	Corn	16.7362	94.93333	176.2943	30.30558	2-average
4/24/2017	6053	2017	Corn	18.43206	189.4	97.31818	31.19829	2-average
4/24/2017	6054	2017	Corn	7.580406	25.68333	295.1488	14.78933	2-average
4/24/2017	6101	2017	Barley	13.10214	79.63333	164.5308	21.23919	2-average
4/24/2017	6088	2017	Corn	15.62416	137.3833	113.7268	26.39495	2-average
4/24/2017	6129	2017	Corn	9.239199	69.53333	132.8744	16.07019	2-average
4/24/2017	6201	2017	Corn	16.96788	85.73333	197.9146	31.17316	2-average
4/24/2017	6055	2017	Barley	16.07133	136.5333	117.7099	23.81933	2-average
4/24/2017	6100	2017	Corn	9.285534	90.31667	102.8109	16.98848	2-average
4/24/2017	6151	2017	Barley	10.67966	108.85	98.11353	18.53908	2-average
4/24/2017	6162	2017	Corn	17.98725	131.6333	136.6466	34.93844	2-average
4/24/2017	6092	2017	Barley	5.203152	70.06667	74.26002	9.910148	2-average
4/24/2017	6171	2017	Corn	17.34782	183.7	94.43562	28.38251	2-average
4/24/2017	6084	2017	Barley	15.50577	121.3667	127.7597	27.45735	2-average
4/24/2017	6048	2017	Corn	16.68987	134.9	123.7203	27.71743	2-average
4/24/2017	6122	2017	Corn	15.40175	76.45	201.4618	28.17849	2-average
4/24/2017	6154	2017	Corn	8.15496	127.15	64.13653	14.92002	2-average
4/24/2017	6177	2017	Corn	23.82546	144.7333	164.6162	40.56076	2-average
4/24/2017	6102	2017	Barley	12.05585	158.6667	75.98227	21.78576	2-average
4/24/2017	6063	2017	Barley	14.31809	106.95	133.8765	27.21209	2-average
4/24/2017	6168	2017	Corn	12.76993	99.9	127.8271	21.53185	2-average
4/24/2017	6010	2017	Barley	14.26154	100.9833	141.2267	27.28098	2-average
4/24/2017	6031	2017	Barley	13.91278	144.9833	95.96121	25.03873	2-average
4/24/2017	6037	2017	Corn	5.884545	69.98333	84.08495	10.33722	2-average
4/24/2017	6191	2017	Barley	7.371132	88.5	83.28963	12.54871	2-average
4/24/2017	6032	2017	Barley	6.45681	42.33333	152.5231	11.71592	2-average
4/24/2017	6095	2017	Corn	15.39249	88.46667	173.9919	28.51651	2-average
4/24/2017	6071	2017	Barley	11.62226	142.2167	81.72219	23.56112	2-average
4/24/2017	6089	2017	Barley	8.982978	101.3667	88.61866	15.71753	2-average
4/24/2017	6119	2017	Barley	13.9222	118	117.9848	25.68471	2-average
4/24/2017	6113	2017	Barley	10.68908	87.56667	122.068	18.92804	2-average
4/24/2017	6116	2017	Barley	10.55712	85.3	123.7646	18.11244	2-average
4/24/2017	6152	2017	Corn	17.11615	113.5	150.8031	26.29594	2-average
4/24/2017	6006	2017	Barley	18.62578	106.0167	175.6872	31.34568	2-average
4/24/2017	6008	2017	Corn	8.331033	88.73333	93.88843	16.39893	2-average
4/26/2017	6100	2017	Corn	10.36977	90.06667	115.1344	18.97216	2-average
4/26/2017	6139	2017	Barley	13.2341	81.76667	161.8521	25.04397	2-average
4/26/2017	6083	2017	Barley	9.85017	69	142.7561	17.13288	2-average
4/26/2017	6119	2017	Barley	11.92389	95.66667	124.64	21.99807	2-average
4/26/2017	6162	2017	Corn	12.1305	143.9	84.29814	23.56229	2-average
4/26/2017	6055	2017	Barley	14.63858	116.9167	125.2052	21.69584	2-average
4/26/2017	6126	2017	Barley	13.46975	119.7	112.5293	25.59978	2-average
4/26/2017	6024	2017	Corn	11.54668	136.0833	84.85008	19.58161	2-average
4/26/2017	6053	2017	Corn	13.89123	153.95	90.23211	23.51244	2-average
4/26/2017	6154	2017	Corn	14.65113	142.4333	102.863	26.80517	2-average
4/26/2017	6072	2017	Barley	15.39266	121.3667	126.8277	27.75872	2-average
4/26/2017	6101	2017	Barley	17.78686	104.7833	169.749	28.83335	2-average
4/26/2017	6122	2017	Corn	13.88197	144.05	96.36908	25.39794	2-average
4/26/2017	6159	2017	Corn	11.98223	87.45	137.0181	20.75939	2-average
4/26/2017	6034	2017	Corn	6.95025	64.2	108.2593	14.08983	2-average
4/26/2017	6191	2017	Barley	16.86311	147.6167	114.2358	28.70798	2-average
4/26/2017	6054	2017	Corn	11.34281	43.31667	261.8578	22.12976	2-average
4/26/2017	6177	2017	Corn	9.08166	102.15	88.90514	15.46073	2-average
4/26/2017	6144	2017	Barley	12.34806	131.3833	93.98498	21.77827	2-average
4/26/2017	6121	2017	Corn	8.534907	54.6	156.317	14.2278	2-average
4/26/2017	6023	2017	Corn	12.13977	67.2	180.6513	20.78729	2-average
4/26/2017	6114	2017	Corn	17.78337	76.76667	231.6549	29.09511	2-average
4/26/2017	6006	2017	Barley	11.92389	89.4	133.3768	20.06695	2-average
4/26/2017	6168	2017	Corn	14.35458	157.6	91.08238	24.2038	2-average
4/26/2017	6037	2017	Corn	12.93673	126.3333	102.4016	22.72561	2-average
4/26/2017	6084	2017	Barley	11.65996	115.1	101.3029	20.64726	2-average
4/26/2017	6140	2017	Barley	14.19556	148.9333	95.31483	24.35476	2-average
4/26/2017	6201	2017	Corn	11.01846	33.71667	326.7957	20.24298	2-average
4/26/2017	6095	2017	Corn	17.04201	99.21667	171.7656	31.57247	2-average
4/26/2017	6129	2017	Corn	8.293965	34.28333	241.9241	14.4261	2-average
4/26/2017	6071	2017	Barley	13.79024	164.6167	83.77182	27.95613	2-average
4/26/2017	6063	2017	Barley	14.139	101.6667	139.0721	26.87171	2-average
4/26/2017	6008	2017	Corn	12.56605	122.2667	102.7758	24.7352	2-average
4/26/2017	6032	2017	Barley	19.12535	114.55	166.9608	34.70306	2-average
4/26/2017	6151	2017	Barley	17.01393	162.9667	104.4013	29.5349	2-average
4/26/2017	6150	2017	Corn	14.26191	171.5333	83.14368	25.82518	2-average
4/26/2017	6092	2017	Barley	10.01041	113.4833	88.21042	19.06626	2-average
4/26/2017	6010	2017	Barley	12.86649	78.66667	163.5571	24.61239	2-average
4/26/2017	6178	2017	Barley	14.28039	100.85	141.6003	25.85864	2-average
4/26/2017	6113	2017	Barley	9.982134	87	114.7372	17.67619	2-average
4/26/2017	6048	2017	Corn	14.24338	106.8	133.365	23.65446	2-average
4/26/2017	6088	2017	Corn	10.87019	104	104.5211	18.36375	2-average
4/26/2017	6031	2017	Barley	12.39519	153.55	80.72413	22.30754	2-average
4/26/2017	6152	2017	Corn	16.06898	97.38333	165.0075	24.68715	2-average
4/26/2017	6089	2017	Barley	12.16897	111.95	108.7	21.29206	2-average
4/26/2017	6171	2017	Corn	10.38831	105.15	98.79512	16.99615	2-average
4/26/2017	6102	2017	Barley	15.17586	154.7667	98.05639	27.42383	2-average
4/26/2017	6116	2017	Barley	11.11325	94.11667	118.0796	19.06658	2-average
4/27/2017	6054	2017	Corn	8.581242	31.13333	275.6288	16.74196	2-average
4/27/2017	6100	2017	Corn	13.27034	120.6667	109.9752	24.27894	2-average
4/27/2017	6191	2017	Barley	13.53574	143.1333	94.56732	23.04341	2-average
4/27/2017	6101	2017	Barley	14.94964	91.46667	163.4435	24.23407	2-average
4/27/2017	6083	2017	Barley	10.51942	72.23333	145.631	18.29693	2-average
4/27/2017	6053	2017	Corn	12.87186	139.5	92.27142	21.78704	2-average
4/27/2017	6150	2017	Corn	9.072393	119	76.2386	16.42811	2-average
4/27/2017	6139	2017	Barley	11.528	82.2	140.2433	21.81537	2-average
4/27/2017	6024	2017	Corn	11.22234	128.9667	87.01735	19.03157	2-average
4/27/2017	6010	2017	Barley	17.20245	107.8667	159.4788	32.90667	2-average
4/27/2017	6023	2017	Corn	12.99233	65.56667	198.1546	22.24716	2-average
4/27/2017	6006	2017	Barley	8.935848	91.61667	97.53518	15.03831	2-average
4/27/2017	6152	2017	Corn	21.02682	170.4167	123.3848	32.30401	2-average
4/27/2017	6159	2017	Corn	9.007524	64.25	140.1949	15.60566	2-average
4/27/2017	6034	2017	Corn	10.84239	71.03333	152.6381	21.98014	2-average
4/27/2017	6140	2017	Barley	13.31894	140.3167	94.92057	22.85078	2-average
4/27/2017	6055	2017	Barley	14.50661	108.8333	133.292	21.50026	2-average
4/27/2017	6008	2017	Corn	8.673912	83.95	103.3224	17.07386	2-average
4/27/2017	6092	2017	Barley	9.275184	105.4667	87.94422	17.66592	2-average
4/27/2017	6119	2017	Barley	12.59314	95.15	132.3504	23.23275	2-average
4/27/2017	6121	2017	Corn	3.780936	38.83333	97.36316	6.302869	2-average
4/27/2017	6126	2017	Barley	11.51857	81.06667	142.0876	21.89149	2-average
4/27/2017	6072	2017	Barley	11.97102	107.0667	111.809	21.58822	2-average
4/27/2017	6201	2017	Corn	20.74881	115.9167	178.9977	38.11945	2-average
4/27/2017	6122	2017	Corn	13.14987	132.4	99.31928	24.05853	2-average
4/27/2017	6084	2017	Barley	11.98987	109.7667	109.2305	21.23146	2-average
4/27/2017	6144	2017	Barley	14.65743	161.35	90.84245	25.8513	2-average
4/27/2017	6171	2017	Corn	13.47422	126.8167	106.2496	22.04496	2-average
4/27/2017	6037	2017	Corn	18.80274	173.05	108.655	33.03027	2-average
4/27/2017	6071	2017	Barley	12.54601	144.6333	86.74353	25.43378	2-average
4/27/2017	6048	2017	Corn	10.74045	69.63333	154.243	17.83704	2-average
4/27/2017	6102	2017	Barley	13.40377	129.9833	103.1192	24.22154	2-average
4/27/2017	6116	2017	Barley	12.87592	115.9833	111.0152	22.09071	2-average
4/27/2017	6031	2017	Barley	11.82963	127.8333	92.53948	21.28971	2-average
4/27/2017	6162	2017	Corn	17.17175	169.5833	101.2585	33.35442	2-average
4/27/2017	6089	2017	Barley	16.01477	138.1	115.9651	28.02108	2-average
4/27/2017	6168	2017	Corn	14.05804	124.6	112.8254	23.70378	2-average
4/27/2017	6178	2017	Barley	11.35833	104.6833	108.5018	20.56743	2-average
4/27/2017	6095	2017	Corn	10.04543	86.78333	115.753	18.61042	2-average
4/27/2017	6114	2017	Corn	15.67976	77.08333	203.4132	25.65343	2-average
4/27/2017	6032	2017	Barley	10.07639	89.01667	113.1967	18.28367	2-average
4/27/2017	6113	2017	Barley	10.84933	111.8333	97.01335	19.2118	2-average
4/27/2017	6151	2017	Barley	14.94021	141.2	105.8089	25.93508	2-average
4/27/2017	6129	2017	Corn	11.38914	106.3667	107.0744	19.80969	2-average
4/27/2017	6088	2017	Corn	8.757315	124.8167	70.16142	14.79432	2-average
4/27/2017	6154	2017	Corn	10.68485	114.4833	93.33106	19.54862	2-average
4/27/2017	6177	2017	Corn	8.127159	117.9	68.93265	13.83578	2-average
4/27/2017	6063	2017	Barley	12.64969	98.85	127.9686	24.04122	2-average
4/28/2017	6034	2017	Corn	15.04961	95.43333	157.6976	30.50918	2-average
4/28/2017	6053	2017	Corn	11.45401	155.3167	73.74619	19.38717	2-average
4/28/2017	6140	2017	Barley	11.528	127.4167	90.4748	19.77814	2-average
4/28/2017	6150	2017	Corn	9.795219	83.23333	117.6838	17.73698	2-average
4/28/2017	6054	2017	Corn	14.83647	70.15	211.4963	28.94587	2-average
4/28/2017	6152	2017	Corn	14.79013	115.8167	127.703	22.72243	2-average
4/28/2017	6126	2017	Barley	14.11072	113.45	124.3783	26.81797	2-average
4/28/2017	6084	2017	Barley	13.34722	155.6833	85.73311	23.63502	2-average
4/28/2017	6159	2017	Corn	8.201295	59.1	138.7698	14.20886	2-average
4/28/2017	6037	2017	Corn	7.654542	80.73333	94.81266	13.44653	2-average
4/28/2017	6072	2017	Barley	14.09187	126.15	111.7073	25.41291	2-average
4/28/2017	6139	2017	Barley	12.07471	82	147.2525	22.84995	2-average
4/28/2017	6154	2017	Corn	7.812081	74.51667	104.8367	14.2927	2-average
4/28/2017	6121	2017	Corn	6.616638	49.26667	134.3025	11.03002	2-average
4/28/2017	6100	2017	Corn	10.2771	97.78333	105.1008	18.80262	2-average
4/28/2017	6048	2017	Corn	15.42029	120.3833	128.0932	25.609	2-average
4/28/2017	6101	2017	Barley	12.75338	93.96667	135.7224	20.67383	2-average
4/28/2017	6008	2017	Corn	9.35967	94.11667	99.44753	18.42371	2-average
4/28/2017	6122	2017	Corn	10.12883	76.48333	132.4319	18.53134	2-average
4/28/2017	6119	2017	Barley	14.52547	123.2667	117.8377	26.79765	2-average
4/28/2017	6178	2017	Barley	12.80051	112.6667	113.614	23.1789	2-average
4/28/2017	6092	2017	Barley	9.171498	123.1833	74.45405	17.46843	2-average
4/28/2017	6144	2017	Barley	14.43121	161.8167	89.18245	25.45231	2-average
4/28/2017	6055	2017	Barley	15.72257	112.1167	140.234	23.30243	2-average
4/28/2017	6191	2017	Barley	11.62226	137.2167	84.70005	19.78588	2-average
4/28/2017	6116	2017	Barley	12.24437	119.8667	102.1499	21.0072	2-average
4/28/2017	6102	2017	Barley	13.38492	157.6333	84.91174	24.18748	2-average
4/28/2017	6010	2017	Barley	14.16728	95.41667	148.478	27.10067	2-average
4/28/2017	6023	2017	Corn	12.51972	66.4	188.55	21.43788	2-average
4/28/2017	6162	2017	Corn	13.59469	132.2667	102.7824	26.40633	2-average
4/28/2017	6095	2017	Corn	8.571975	53.25	160.9761	15.88066	2-average
4/28/2017	6024	2017	Corn	13.65956	149.55	91.33773	23.16477	2-average
4/28/2017	6083	2017	Barley	11.73537	72.48333	161.9044	20.4119	2-average
4/28/2017	6032	2017	Barley	13.72426	141.6833	96.86571	24.90274	2-average
4/28/2017	6006	2017	Barley	11.44316	119.8167	95.50561	19.25792	2-average
4/28/2017	6201	2017	Corn	11.9359	74.98333	159.1807	21.92847	2-average
4/28/2017	6168	2017	Corn	11.037	105.8667	104.2537	18.60989	2-average
4/28/2017	6113	2017	Barley	12.78166	108.0667	118.2757	22.63353	2-average
4/28/2017	6129	2017	Corn	9.507942	69.98333	135.8601	16.53763	2-average
4/28/2017	6071	2017	Barley	11.79193	153.1667	76.98755	23.90507	2-average
4/28/2017	6089	2017	Barley	13.28123	95.43333	139.1677	23.2382	2-average
4/28/2017	6171	2017	Corn	18.10772	147.6167	122.6672	29.62576	2-average
4/28/2017	6088	2017	Corn	11.88956	120.2833	98.84629	20.08584	2-average
4/28/2017	6114	2017	Corn	12.76993	52.95	241.1695	20.89268	2-average
4/28/2017	6151	2017	Barley	12.06528	115.8	104.1907	20.94442	2-average
4/28/2017	6063	2017	Barley	12.92305	122.5333	105.4656	24.56074	2-average
4/28/2017	6031	2017	Barley	10.6231	123.95	85.70474	19.11833	2-average
4/28/2017	6177	2017	Corn	11.68569	107.4667	108.7378	19.89386	2-average
4/29/2017	6140	2017	Barley	12.9419	117.1167	110.5043	22.20391	2-average
4/29/2017	6084	2017	Barley	14.51604	133.75	108.5311	25.70475	2-average
4/29/2017	6083	2017	Barley	10.08582	70.43333	143.1967	17.54276	2-average
4/29/2017	6053	2017	Corn	16.05971	112.1333	143.2198	27.18283	2-average
4/29/2017	6034	2017	Corn	11.37061	42.35	268.4914	23.05096	2-average
4/29/2017	6054	2017	Corn	10.65705	35.66667	298.7958	20.79185	2-average
4/29/2017	6072	2017	Barley	12.89477	99.93333	129.0337	23.25409	2-average
4/29/2017	6024	2017	Corn	12.76993	115.2333	110.818	21.65607	2-average
4/29/2017	6100	2017	Corn	9.748884	77.8	125.307	17.83621	2-average
4/29/2017	6178	2017	Barley	12.49888	88.38333	141.4167	22.63271	2-average
4/29/2017	6159	2017	Corn	9.924957	53.38333	185.9186	17.19513	2-average
4/29/2017	6032	2017	Barley	16.69345	126.2167	132.2602	30.29035	2-average
4/29/2017	6037	2017	Corn	13.65029	106.25	128.4733	23.9791	2-average
4/29/2017	6101	2017	Barley	16.12789	83.98333	192.0367	26.14407	2-average
4/29/2017	6154	2017	Corn	10.84239	84.38333	128.4897	19.83684	2-average
4/29/2017	6171	2017	Corn	16.25432	94.33333	172.3073	26.59344	2-average
4/29/2017	6048	2017	Corn	13.73369	76.68333	179.0962	22.80801	2-average
4/29/2017	6129	2017	Corn	7.302396	29.5	247.5388	12.70141	2-average
4/29/2017	6092	2017	Barley	8.605938	91.63333	93.91711	16.39124	2-average
4/29/2017	6191	2017	Barley	10.01041	103.2167	96.98445	17.04185	2-average
4/29/2017	6126	2017	Barley	10.06697	88.48333	113.7725	19.13266	2-average
4/29/2017	6152	2017	Corn	17.80191	94.43333	188.513	27.34949	2-average
4/29/2017	6150	2017	Corn	13.86343	71.11667	194.9393	25.10362	2-average
4/29/2017	6177	2017	Corn	10.06396	46.2	217.8347	17.13302	2-average
4/29/2017	6055	2017	Barley	16.75943	97.96667	171.0728	24.83916	2-average
4/29/2017	6144	2017	Barley	11.36776	94.1	120.8051	20.04931	2-average
4/29/2017	6121	2017	Corn	6.653706	10.63333	625.7404	11.09181	2-average
4/29/2017	6023	2017	Corn	17.26442	69.03333	250.0882	29.56238	2-average
4/29/2017	6119	2017	Barley	12.9419	86.1	150.3124	23.87617	2-average
4/29/2017	6010	2017	Barley	15.16643	80.7	187.936	29.01197	2-average
4/29/2017	6031	2017	Barley	15.50577	121.6333	127.4796	27.90563	2-average
4/29/2017	6114	2017	Corn	15.63343	45.91667	340.474	25.57762	2-average
4/29/2017	6008	2017	Corn	9.619146	44.8	214.7131	18.93447	2-average
4/29/2017	6162	2017	Corn	16.66207	129.4	128.764	32.3644	2-average
4/29/2017	6139	2017	Barley	12.96075	78.2	165.7385	24.52668	2-average
4/29/2017	6095	2017	Corn	13.07574	63.21667	206.84	24.22444	2-average
4/29/2017	6089	2017	Barley	12.54601	72.4	173.2874	21.95177	2-average
4/29/2017	6122	2017	Corn	10.66632	53.1	200.8723	19.51471	2-average
4/29/2017	6201	2017	Corn	16.72694	59.36667	281.7563	30.73051	2-average
4/29/2017	6006	2017	Barley	12.11241	85.08333	142.3594	20.38421	2-average
4/29/2017	6116	2017	Barley	10.59482	104.0333	101.8407	18.17713	2-average
4/29/2017	6102	2017	Barley	15.76027	131.0833	120.2309	28.4799	2-average
4/29/2017	6088	2017	Corn	18.04285	134.25	134.3974	30.481	2-average
4/29/2017	6168	2017	Corn	15.01254	115.7667	129.6793	25.3132	2-average
4/29/2017	6151	2017	Barley	12.44232	76.95	161.6936	21.59893	2-average
4/29/2017	6071	2017	Barley	11.73537	123.9167	94.70373	23.79042	2-average
4/29/2017	6113	2017	Barley	12.52715	100.9	124.1542	22.18287	2-average
4/29/2017	6063	2017	Barley	13.59229	90.5	150.1911	25.83267	2-average
5/1/2017	6140	2017	Barley	14.1767	150.2333	94.36457	24.32242	2-average
5/1/2017	6122	2017	Corn	10.61998	46.23333	229.704	19.42993	2-average
5/1/2017	6178	2017	Barley	15.65659	123.4	126.8767	28.35063	2-average
5/1/2017	6092	2017	Barley	10.90588	117.0333	93.18612	20.77181	2-average
5/1/2017	6126	2017	Barley	12.96075	107.6	120.4531	24.6324	2-average
5/1/2017	6159	2017	Corn	4.967112	52.03333	95.46019	8.605592	2-average
5/1/2017	6171	2017	Corn	18.62667	121.9667	152.7193	30.47481	2-average
5/1/2017	6154	2017	Corn	11.87103	99.86667	118.8688	21.7188	2-average
5/1/2017	6102	2017	Barley	13.79024	137.75	100.1106	24.91991	2-average
5/1/2017	6072	2017	Barley	13.76196	105.4167	130.5482	24.81796	2-average
5/1/2017	6006	2017	Barley	17.17417	103.7333	165.5608	28.90275	2-average
5/1/2017	6053	2017	Corn	18.6174	146.1	127.4292	31.512	2-average
5/1/2017	6121	2017	Corn	9.072393	26.36667	344.0857	15.1238	2-average
5/1/2017	6144	2017	Barley	14.18613	102.45	138.4688	25.02007	2-average
5/1/2017	6055	2017	Barley	16.04305	95.68333	167.6682	23.77741	2-average
5/1/2017	6048	2017	Corn	17.64437	110.9167	159.0777	29.3026	2-average
5/1/2017	6032	2017	Barley	14.34637	128.4167	111.7174	26.03157	2-average
5/1/2017	6010	2017	Barley	15.15701	81.56667	185.8236	28.99393	2-average
5/1/2017	6008	2017	Corn	12.35291	52.71667	234.3265	24.31565	2-average
5/1/2017	6037	2017	Corn	19.28463	167.35	115.2353	33.87678	2-average
5/1/2017	6084	2017	Barley	13.89392	140.5667	98.84224	24.60312	2-average
5/1/2017	6063	2017	Barley	9.840744	95.56667	102.9726	18.70271	2-average
5/1/2017	6114	2017	Corn	19.53484	117.9167	165.6665	31.96065	2-average
5/1/2017	6168	2017	Corn	12.9738	131.7	98.51025	21.87561	2-average
5/1/2017	6023	2017	Corn	9.007524	70.4	127.9478	15.42385	2-average
5/1/2017	6095	2017	Corn	19.15489	167.7333	114.1985	35.48684	2-average
5/1/2017	6034	2017	Corn	16.93081	142.3333	118.9518	34.32283	2-average
5/1/2017	6101	2017	Barley	12.31036	85.08333	144.6859	19.95567	2-average
5/1/2017	6119	2017	Barley	10.76449	104.4333	103.0753	19.85913	2-average
5/1/2017	6151	2017	Barley	14.34637	118.4667	121.1005	24.90422	2-average
5/1/2017	6162	2017	Corn	13.68736	120.35	113.7296	26.58633	2-average
5/1/2017	6139	2017	Barley	9.369444	69.95	133.9449	17.73056	2-average
5/1/2017	6100	2017	Corn	17.25515	151.1167	114.1843	31.56941	2-average
5/1/2017	6177	2017	Corn	12.54752	60.9	206.0348	21.36105	2-average
5/1/2017	6071	2017	Barley	12.44232	141.0833	88.19128	25.22358	2-average
5/1/2017	6150	2017	Corn	15.74463	79.98333	196.8489	28.51006	2-average
5/1/2017	6031	2017	Barley	12.69682	147.5	86.08015	22.85039	2-average
5/1/2017	6083	2017	Barley	15.26069	104.65	145.826	26.54367	2-average
5/1/2017	6024	2017	Corn	16.28212	189.7	85.83089	27.61227	2-average
5/1/2017	6191	2017	Barley	9.28461	87.91667	105.6069	15.80624	2-average
5/1/2017	6089	2017	Barley	7.738746	74.43333	103.9688	13.5405	2-average
5/1/2017	6088	2017	Corn	14.45652	127.9	113.0299	24.42237	2-average
5/1/2017	6116	2017	Barley	8.756754	70.95	123.4215	15.02362	2-average
5/1/2017	6113	2017	Barley	9.689928	79.78333	121.453	17.15876	2-average
5/2/2017	6140	2017	Barley	16.41067	175.6667	93.41935	28.15514	2-average
5/2/2017	6072	2017	Barley	13.38492	110.2	121.4603	24.13801	2-average
5/2/2017	6055	2017	Barley	15.42094	98.4	156.7168	22.85538	2-average
5/2/2017	6101	2017	Barley	18.54094	103.7167	178.7653	30.05575	2-average
5/2/2017	6122	2017	Corn	10.50878	55.48333	189.4042	19.22648	2-average
5/2/2017	6102	2017	Barley	12.74395	150.45	84.70556	23.0292	2-average
5/2/2017	6171	2017	Corn	16.7084	94.71667	176.404	27.33636	2-average
5/2/2017	6178	2017	Barley	15.19471	144.75	104.9721	27.51428	2-average
5/2/2017	6154	2017	Corn	11.86176	100.55	117.9688	21.70185	2-average
5/2/2017	6121	2017	Corn	10.23077	37.46667	273.0632	17.05482	2-average
5/2/2017	6048	2017	Corn	15.56856	132.45	117.5429	25.85524	2-average
5/2/2017	6084	2017	Barley	12.97018	144.5333	89.7383	22.96736	2-average
5/2/2017	6032	2017	Barley	15.90166	131.3833	121.0326	28.85366	2-average
5/2/2017	6129	2017	Corn	14.75306	131.3833	112.2902	25.66072	2-average
5/2/2017	6159	2017	Corn	7.552605	34.95	216.0974	13.085	2-average
5/2/2017	6201	2017	Corn	13.01087	105.75	123.0342	23.9034	2-average
5/2/2017	6092	2017	Barley	9.275184	102.1167	90.82929	17.66592	2-average
5/2/2017	6054	2017	Corn	6.440565	52.13333	123.5402	12.56551	2-average
5/2/2017	6006	2017	Barley	14.85538	129.7667	114.4776	25.0004	2-average
5/2/2017	6139	2017	Barley	10.39688	73.16667	142.0986	19.67486	2-average
5/2/2017	6162	2017	Corn	17.02348	155.3167	109.605	33.06641	2-average
5/2/2017	6008	2017	Corn	14.27118	76.21667	187.2449	28.0916	2-average
5/2/2017	6119	2017	Barley	15.46807	123.2	125.5525	28.53663	2-average
5/2/2017	6126	2017	Barley	11.76365	116.2667	101.1782	22.35726	2-average
5/2/2017	6191	2017	Barley	15.8074	134.4167	117.6	26.91072	2-average
5/2/2017	6150	2017	Corn	15.56856	96.55	161.2487	28.19123	2-average
5/2/2017	6037	2017	Corn	7.830615	80.18333	97.65889	13.75583	2-average
5/2/2017	6151	2017	Barley	16.99508	142.25	119.4733	29.50218	2-average
5/2/2017	6053	2017	Corn	14.29898	129.6167	110.3175	24.2026	2-average
5/2/2017	6088	2017	Corn	15.41102	153.5833	100.3431	26.03488	2-average
5/2/2017	6114	2017	Corn	12.68652	99.4	127.631	20.75623	2-average
5/2/2017	6095	2017	Corn	15.55003	140.7833	110.4536	28.80838	2-average
5/2/2017	6144	2017	Barley	15.74142	147.9833	106.3729	27.76314	2-average
5/2/2017	6024	2017	Corn	17.06055	174.4	97.82424	28.93238	2-average
5/2/2017	6100	2017	Corn	9.526476	99.51667	95.72744	17.4293	2-average
5/2/2017	6063	2017	Barley	11.88619	106.2333	111.8875	22.59015	2-average
5/2/2017	6010	2017	Barley	16.10903	109.3667	147.2938	30.81507	2-average
5/2/2017	6034	2017	Corn	18.51547	161.9667	114.3165	37.53531	2-average
5/2/2017	6089	2017	Barley	11.11325	96.93333	114.6484	19.44488	2-average
5/2/2017	6113	2017	Barley	9.70878	79.31667	122.4053	17.19214	2-average
5/2/2017	6083	2017	Barley	13.8845	98.48333	140.9832	24.14998	2-average
5/2/2017	6168	2017	Corn	15.32762	148.9333	102.916	25.84447	2-average
5/2/2017	6152	2017	Corn	21.50871	170.6333	126.0522	33.04433	2-average
5/2/2017	6177	2017	Corn	15.85584	78.31667	202.458	26.99318	2-average
5/2/2017	6031	2017	Barley	13.16812	140.6333	93.63443	23.69858	2-average
5/2/2017	6023	2017	Corn	11.53742	95.65	120.6212	19.75586	2-average
5/2/2017	6071	2017	Barley	12.87592	158.9333	81.01457	26.10258	2-average
5/2/2017	6116	2017	Barley	12.71567	102.9667	123.4931	21.81579	2-average
5/3/2017	6102	2017	Barley	14.79882	176.7667	83.71952	26.74249	3-warm
5/3/2017	6101	2017	Barley	14.30867	105.2	136.014	23.19503	3-warm
5/3/2017	6023	2017	Corn	14.26191	110.7167	128.8145	24.4211	3-warm
5/3/2017	6154	2017	Corn	9.767418	68.41667	142.7637	17.87011	3-warm
5/3/2017	6092	2017	Barley	10.10467	106.7833	94.6278	19.24579	3-warm
5/3/2017	6140	2017	Barley	15.73199	147.5167	106.6455	26.99077	3-warm
5/3/2017	6055	2017	Barley	17.96596	113.5333	158.2439	26.62735	3-warm
5/3/2017	6008	2017	Corn	9.443073	44.6	211.7281	18.58788	3-warm
5/3/2017	6171	2017	Corn	18.87688	70.53333	267.6306	30.88418	3-warm
5/3/2017	6119	2017	Barley	9.887874	92.15	107.3019	18.24188	3-warm
5/3/2017	6072	2017	Barley	10.91531	82.96667	131.5626	19.68438	3-warm
5/3/2017	6178	2017	Barley	11.26407	108.4333	103.8801	20.39675	3-warm
5/3/2017	6048	2017	Corn	18.36719	129.4667	141.8681	30.50302	3-warm
5/3/2017	6150	2017	Corn	15.40175	76.01667	202.6102	27.88919	3-warm
5/3/2017	6126	2017	Barley	15.07217	145.0667	103.8983	28.64524	3-warm
5/3/2017	6034	2017	Corn	15.82804	138.3	114.4471	32.08724	3-warm
5/3/2017	6006	2017	Barley	14.68571	106.35	138.0885	24.71486	3-warm
5/3/2017	6162	2017	Corn	15.12374	126.15	119.887	29.37637	3-warm
5/3/2017	6032	2017	Barley	12.60256	112.9167	111.6094	22.86742	3-warm
5/3/2017	6144	2017	Barley	11.83906	144.3167	82.03527	20.88054	3-warm
5/3/2017	6191	2017	Barley	11.50915	114.9	100.1666	19.59332	3-warm
5/3/2017	6122	2017	Corn	12.49192	62.46667	199.9773	22.85476	3-warm
5/3/2017	6095	2017	Corn	13.97464	133.65	104.5614	25.88977	3-warm
5/3/2017	6084	2017	Barley	11.25464	150.3667	74.848	19.92953	3-warm
5/3/2017	6037	2017	Corn	19.78504	177.45	111.4964	34.75585	3-warm
5/3/2017	6168	2017	Corn	14.12291	127.2833	110.9565	23.81316	3-warm
5/3/2017	6151	2017	Barley	14.45006	128.4167	112.5248	25.08421	3-warm
5/3/2017	6071	2017	Barley	10.08582	134.7833	74.82988	20.44639	3-warm
5/3/2017	6139	2017	Barley	14.84595	120.0667	123.6476	28.0942	3-warm
5/3/2017	6089	2017	Barley	11.3489	108	105.0824	19.8572	3-warm
5/3/2017	6177	2017	Corn	14.97547	63.98333	234.0527	25.49443	3-warm
5/3/2017	6083	2017	Barley	14.48776	109.9667	131.7469	25.19927	3-warm
5/3/2017	6121	2017	Corn	5.458263	20.56667	265.3937	9.098994	3-warm
5/3/2017	6031	2017	Barley	13.30009	181.3667	73.33258	23.93608	3-warm
5/3/2017	6116	2017	Barley	9.058386	88.95	101.8368	15.54112	3-warm
5/3/2017	6010	2017	Barley	12.41404	101.3833	122.4466	23.7469	3-warm
5/3/2017	6114	2017	Corn	15.37395	124.2667	123.7174	25.15309	3-warm
5/3/2017	6063	2017	Barley	12.69682	123.9333	102.4488	24.1308	3-warm
5/3/2017	6053	2017	Corn	18.62667	152.1	122.4633	31.52769	3-warm
5/3/2017	6159	2017	Corn	10.01763	51.46667	194.643	17.35568	3-warm
5/3/2017	6113	2017	Barley	10.43458	100.9667	103.3468	18.47738	3-warm
5/3/2017	6024	2017	Corn	11.74129	122.2	96.08256	19.91164	3-warm
5/3/2017	6100	2017	Corn	15.05888	113.0167	133.2447	27.55117	3-warm
5/3/2017	6088	2017	Corn	16.61573	145.8667	113.9104	28.07007	3-warm
5/4/2017	6121	2017	Corn	7.988154	10.46667	763.1994	13.31635	3-warm
5/4/2017	6126	2017	Barley	10.75507	112.6667	95.45917	20.44041	3-warm
5/4/2017	6008	2017	Corn	12.0471	56.76667	212.2214	23.71369	3-warm
5/4/2017	6072	2017	Barley	12.36691	80.08333	154.4255	22.30216	3-warm
5/4/2017	6006	2017	Barley	14.74226	88.41667	166.7363	24.81004	3-warm
5/4/2017	6178	2017	Barley	12.35749	114.1167	108.2882	22.37669	3-warm
5/4/2017	6171	2017	Corn	24.05713	106.4167	226.0655	39.35951	3-warm
5/4/2017	6101	2017	Barley	14.59145	96.85	150.6603	23.65343	3-warm
5/4/2017	6140	2017	Barley	12.15954	133.7167	90.93511	20.86165	3-warm
5/4/2017	6055	2017	Barley	14.3935	101.4	141.9478	21.33262	3-warm
5/4/2017	6010	2017	Barley	15.53405	124.2833	124.989	29.71518	3-warm
5/4/2017	6031	2017	Barley	13.4509	173.6667	77.45241	24.2075	3-warm
5/4/2017	6168	2017	Corn	13.10354	107.6833	121.6859	22.09436	3-warm
5/4/2017	6023	2017	Corn	15.92997	128.45	124.0169	27.27737	3-warm
5/4/2017	6084	2017	Barley	11.69767	137.2	85.25996	20.71402	3-warm
5/4/2017	6037	2017	Corn	16.48599	135.3	121.8477	28.9605	3-warm
5/4/2017	6122	2017	Corn	7.821348	34.58333	226.1595	14.30966	3-warm
5/4/2017	6063	2017	Barley	13.48861	107.65	125.3006	25.63561	3-warm
5/4/2017	6162	2017	Corn	13.75223	118.0667	116.4785	26.71233	3-warm
5/4/2017	6119	2017	Barley	14.23326	107.6833	132.177	26.25857	3-warm
5/4/2017	6048	2017	Corn	14.95694	100.9167	148.2108	24.8395	3-warm
5/4/2017	6053	2017	Corn	16.12458	125.9	128.0745	27.29262	3-warm
5/4/2017	6191	2017	Barley	11.95217	102.4333	116.6824	20.34752	3-warm
5/4/2017	6083	2017	Barley	10.50999	75.86667	138.5324	18.28054	3-warm
5/4/2017	6095	2017	Corn	10.45318	91.66667	114.0346	19.36582	3-warm
5/4/2017	6154	2017	Corn	14.99401	94.31667	158.9751	27.43249	3-warm
5/4/2017	6151	2017	Barley	14.16728	106.4	133.1511	24.59333	3-warm
5/4/2017	6150	2017	Corn	16.39332	82.91667	197.7084	29.6847	3-warm
5/4/2017	6092	2017	Barley	10.18951	98.76667	103.1675	19.40737	3-warm
5/4/2017	6177	2017	Corn	15.14228	62.61667	241.825	25.77841	3-warm
5/4/2017	6102	2017	Barley	14.46891	170.3167	84.95299	26.14632	3-warm
5/4/2017	6089	2017	Barley	8.690772	56.73333	153.1863	15.20626	3-warm
5/4/2017	6159	2017	Corn	8.887053	47.81667	185.8568	15.39695	3-warm
5/4/2017	6114	2017	Corn	14.23411	100.45	141.7035	23.28822	3-warm
5/4/2017	6144	2017	Barley	13.93163	134.4	103.6579	24.57121	3-warm
5/4/2017	6032	2017	Barley	13.76196	104.45	131.7564	24.97115	3-warm
5/4/2017	6113	2017	Barley	7.767024	62.56667	124.14	13.75371	3-warm
5/4/2017	6088	2017	Corn	15.91144	136.6833	116.411	26.88027	3-warm
5/4/2017	6139	2017	Barley	11.36776	90.88333	125.0808	21.51213	3-warm
5/4/2017	6024	2017	Corn	15.12374	143.2667	105.5636	25.64783	3-warm
5/4/2017	6034	2017	Corn	12.53825	101.5	123.5296	25.41805	3-warm
5/4/2017	6116	2017	Barley	10.38745	84.48333	122.9527	17.82135	3-warm
5/4/2017	6071	2017	Barley	13.26238	149.9667	88.43553	26.88604	3-warm
5/4/2017	6100	2017	Corn	11.32427	110.2667	102.699	20.71848	3-warm
5/5/2017	6121	2017	Corn	5.504598	5.15	1068.854	9.176235	3-warm
5/5/2017	6084	2017	Barley	10.8399	107.5833	100.7582	19.19511	3-warm
5/5/2017	6152	2017	Corn	16.09678	130.8333	123.0327	24.72986	3-warm
5/5/2017	6006	2017	Barley	12.7628	68.83333	185.416	21.47877	3-warm
5/5/2017	6168	2017	Corn	12.06563	105.6333	114.2218	20.34431	3-warm
5/5/2017	6008	2017	Corn	11.60228	67.13333	172.8245	22.83811	3-warm
5/5/2017	6162	2017	Corn	14.79013	117.2833	126.106	28.72836	3-warm
5/5/2017	6201	2017	Corn	19.79431	116.6167	169.7383	36.36585	3-warm
5/5/2017	6055	2017	Barley	16.29755	91.91667	177.3079	24.15461	3-warm
5/5/2017	6144	2017	Barley	14.139	122.25	115.6564	24.93695	3-warm
5/5/2017	6140	2017	Barley	13.02673	104.4167	124.7572	22.34946	3-warm
5/5/2017	6129	2017	Corn	15.30908	120.7167	126.8183	26.62783	3-warm
5/5/2017	6101	2017	Barley	15.58118	105.55	147.6189	25.25783	3-warm
5/5/2017	6032	2017	Barley	13.91278	71.38333	194.9023	25.24481	3-warm
5/5/2017	6083	2017	Barley	16.66517	114.5833	145.4415	28.98654	3-warm
5/5/2017	6178	2017	Barley	10.35917	63.46667	163.2223	18.75818	3-warm
5/5/2017	6037	2017	Corn	16.22652	151.55	107.0704	28.50468	3-warm
5/5/2017	6126	2017	Barley	10.35917	81.9	126.4856	19.68801	3-warm
5/5/2017	6053	2017	Corn	16.71767	122.0667	136.9552	28.29649	3-warm
5/5/2017	6177	2017	Corn	17.32929	71.4	242.7071	29.5016	3-warm
5/5/2017	6171	2017	Corn	16.15238	83.08333	194.4118	26.42667	3-warm
5/5/2017	6139	2017	Barley	12.59314	87.96667	143.158	23.83102	3-warm
5/5/2017	6048	2017	Corn	14.00244	93.28333	150.1065	23.25432	3-warm
5/5/2017	6159	2017	Corn	11.74129	60.1	195.3625	20.34195	3-warm
5/5/2017	6150	2017	Corn	20.65614	112.7333	183.2301	37.40373	3-warm
5/5/2017	6023	2017	Corn	13.77076	117.5833	117.1149	23.58008	3-warm
5/5/2017	6154	2017	Corn	13.51129	103.5667	130.4598	24.71976	3-warm
5/5/2017	6031	2017	Barley	10.35917	122.1667	84.79542	18.64334	3-warm
5/5/2017	6024	2017	Corn	13.51129	142.8333	94.59477	22.91332	3-warm
5/5/2017	6072	2017	Barley	14.67628	105.7	138.8485	26.46682	3-warm
5/5/2017	6010	2017	Barley	14.67628	96.95	151.3799	28.07435	3-warm
5/5/2017	6095	2017	Corn	7.459935	83.86667	88.94994	13.82047	3-warm
5/5/2017	6122	2017	Corn	12.64019	65.31667	193.5216	23.12603	3-warm
5/5/2017	6063	2017	Barley	11.48087	88.78333	129.3133	21.81983	3-warm
5/5/2017	6191	2017	Barley	13.27181	95.21667	139.3853	22.59409	3-warm
5/5/2017	6113	2017	Barley	9.322314	68.48333	136.1253	16.50779	3-warm
5/5/2017	6092	2017	Barley	12.4706	108.65	114.7777	23.75204	3-warm
5/5/2017	6116	2017	Barley	8.407992	50.68333	165.8926	14.42526	3-warm
5/5/2017	6151	2017	Barley	12.38576	81.95	151.1381	21.50075	3-warm
5/5/2017	6119	2017	Barley	16.90082	140.0333	120.6914	31.17988	3-warm
5/5/2017	6102	2017	Barley	13.99761	165.8167	84.41618	25.29465	3-warm
5/5/2017	6088	2017	Corn	16.05971	143.0333	112.2795	27.13075	3-warm
5/5/2017	6100	2017	Corn	13.31668	106.15	125.4515	24.36371	3-warm
5/5/2017	6034	2017	Corn	14.50285	131.9	109.9534	29.40078	3-warm
5/5/2017	6054	2017	Corn	17.92238	116.95	153.2482	34.96647	3-warm
5/5/2017	6071	2017	Barley	11.69767	147.35	79.38694	23.71399	3-warm
5/5/2017	6089	2017	Barley	12.00872	87.78333	136.7996	21.01169	3-warm
5/5/2017	6114	2017	Corn	12.50118	98.21667	127.2817	20.453	3-warm
5/6/2017	6126	2017	Barley	13.40377	79.15	169.3465	25.47438	3-warm
5/6/2017	6006	2017	Barley	12.62141	64.25	196.4422	21.24082	3-warm
5/6/2017	6121	2017	Corn	13.68736	41.45	330.2137	22.817	3-warm
5/6/2017	6201	2017	Corn	13.94683	127.2667	109.5875	25.62294	3-warm
5/6/2017	6140	2017	Barley	16.74058	113.2667	147.7979	28.72115	3-warm
5/6/2017	6053	2017	Corn	14.52139	112.5833	128.9835	24.57905	3-warm
5/6/2017	6159	2017	Corn	11.0926	72.38333	153.248	19.21809	3-warm
5/6/2017	6162	2017	Corn	15.65196	143.9333	108.7445	30.40238	3-warm
5/6/2017	6024	2017	Corn	15.62416	132.0333	118.335	26.49647	3-warm
5/6/2017	6139	2017	Barley	13.72426	103.3833	132.7511	25.97153	3-warm
5/6/2017	6171	2017	Corn	17.68144	115.4	153.2187	28.92833	3-warm
5/6/2017	6032	2017	Barley	16.01477	93.96667	170.4304	29.0589	3-warm
5/6/2017	6144	2017	Barley	11.03785	98.55	112.0025	19.46744	3-warm
5/6/2017	6023	2017	Corn	12.26024	102.05	120.1395	20.99357	3-warm
5/6/2017	6072	2017	Barley	14.80825	98.75	149.9569	26.7048	3-warm
5/6/2017	6084	2017	Barley	12.74395	105.05	121.3132	22.56677	3-warm
5/6/2017	6008	2017	Corn	14.25265	102.8833	138.5321	28.05512	3-warm
5/6/2017	6101	2017	Barley	15.1193	104.95	144.062	24.50911	3-warm
5/6/2017	6034	2017	Corn	13.64102	127.0667	107.3533	27.65364	3-warm
5/6/2017	6063	2017	Barley	12.67797	96.55	131.3099	24.09497	3-warm
5/6/2017	6010	2017	Barley	15.72257	98.53333	159.566	30.0758	3-warm
5/6/2017	6154	2017	Corn	18.5062	147.2	125.7215	33.85827	3-warm
5/6/2017	6178	2017	Barley	9.171498	48.08333	190.7417	16.60756	3-warm
5/6/2017	6191	2017	Barley	13.4509	104.8833	128.2463	22.89899	3-warm
5/6/2017	6037	2017	Corn	14.40092	113.75	126.6015	25.2977	3-warm
5/6/2017	6055	2017	Barley	16.91024	85.98333	196.6689	25.06268	3-warm
5/6/2017	6152	2017	Corn	14.00244	115.7	121.0237	21.51227	3-warm
5/6/2017	6071	2017	Barley	16.46722	134.45	122.4784	33.38303	3-warm
5/6/2017	6092	2017	Barley	11.04727	107.6667	102.6062	21.04111	3-warm
5/6/2017	6054	2017	Corn	15.07741	102.3333	147.3362	29.41595	3-warm
5/6/2017	6031	2017	Barley	14.6103	141.3	103.3992	26.29406	3-warm
5/6/2017	6168	2017	Corn	14.34532	117.15	122.4525	24.18817	3-warm
5/6/2017	6122	2017	Corn	11.94516	62.86667	190.0079	21.85444	3-warm
5/6/2017	6100	2017	Corn	14.0117	132.9667	105.3776	25.63531	3-warm
5/6/2017	6114	2017	Corn	17.51463	135.4	129.3547	28.65542	3-warm
[truncated: 4,162 more rows]
