# Supplementary material for: The Influence of Environmental Conditions on Intake Behavior and Activity by Feedlot Steers Fed Corn or Barley-Based Diets
Source: Animals (Basel). 2021 Apr 27;11(5):1261. doi: 10.3390/ani11051261 (PMC8145294; doi:10.3390/ani11051261)
Supplement: Supplementary file 1 [file animals-11-01261-s001.zip › Table S2.csv]

date	Calf_ID	year	treatment	lyingdur	lyingbouts	lyingtime	Temp_class
3/9/2017	6006	2017	barley	53.44444444	18	963	1-cold
3/9/2017	6023	2017	corn	25.6	40	1018	1-cold
3/9/2017	6024	2017	corn	35.44	25	919	1-cold
3/9/2017	6031	2017	barley	22.11627907	43	903	1-cold
3/9/2017	6032	2017	barley	24.77777778	36	908	1-cold
3/9/2017	6048	2017	corn	36.39130435	23	871	1-cold
3/9/2017	6072	2017	barley	26.14814815	27	767	1-cold
3/9/2017	6083	2017	barley	36.91666667	24	875	1-cold
3/9/2017	6088	2017	corn	28.09677419	31	909	1-cold
3/9/2017	6089	2017	barley	69.92857143	14	914	1-cold
3/9/2017	6095	2017	corn	25.45	40	978	1-cold
3/9/2017	6100	2017	corn	32.65517241	29	1016	1-cold
3/9/2017	6102	2017	barley	71.76923077	13	906	1-cold
3/9/2017	6116	2017	barley	31.08333333	24	749	1-cold
3/9/2017	6119	2017	barley	45.47368421	19	879	1-cold
3/9/2017	6122	2017	corn	12.85294118	68	885	1-cold
3/9/2017	6126	2017	barley	31.26923077	26	800	1-cold
3/9/2017	6129	2017	corn	32.5	24	801	1-cold
3/9/2017	6139	2017	barley	56.25	16	809	1-cold
3/9/2017	6140	2017	barley	17.37254902	51	875	1-cold
3/9/2017	6150	2017	corn	37.69565217	23	937	1-cold
3/9/2017	6154	2017	corn	36.14285714	21	797	1-cold
3/9/2017	6159	2017	corn	23.65853659	41	965	1-cold
3/9/2017	6201	2017	corn	29.80645161	31	894	1-cold
3/10/2017	6006	2017	barley	46.84615385	13	609	1-cold
3/10/2017	6023	2017	corn	29.05714286	35	917	1-cold
3/10/2017	6024	2017	corn	91.75	8	716	1-cold
3/10/2017	6031	2017	barley	29.96774194	31	851	1-cold
3/10/2017	6032	2017	barley	35.16	25	852	1-cold
3/10/2017	6048	2017	corn	25.84615385	26	678	1-cold
3/10/2017	6072	2017	barley	26.89473684	19	511	1-cold
3/10/2017	6083	2017	barley	70.36363636	11	774	1-cold
3/10/2017	6088	2017	corn	40.47826087	23	835	1-cold
3/10/2017	6089	2017	barley	77	9	729	1-cold
3/10/2017	6095	2017	corn	47.05555556	18	910	1-cold
3/10/2017	6100	2017	corn	49.94117647	17	903	1-cold
3/10/2017	6102	2017	barley	25.35294118	34	849	1-cold
3/10/2017	6116	2017	barley	66.18181818	11	730	1-cold
3/10/2017	6119	2017	barley	140	5	666	1-cold
3/10/2017	6122	2017	corn	24.03225807	31	741	1-cold
3/10/2017	6126	2017	barley	51.28571429	14	732	1-cold
3/10/2017	6129	2017	corn	137.8	5	595	1-cold
3/10/2017	6139	2017	barley	73.25	8	699	1-cold
3/10/2017	6140	2017	barley	22.4516129	31	713	1-cold
3/10/2017	6150	2017	corn	29.03448276	29	839	1-cold
3/10/2017	6154	2017	corn	46.33333333	18	757	1-cold
3/10/2017	6159	2017	corn	27.66666667	33	855	1-cold
3/10/2017	6201	2017	corn	33.125	24	730	1-cold
3/13/2017	6006	2017	barley	30.31818182	22	949	2-average
3/13/2017	6023	2017	corn	38.04166667	24	922	2-average
3/13/2017	6024	2017	corn	33.96875	32	991	2-average
3/13/2017	6031	2017	barley	21.24444444	45	958	2-average
3/13/2017	6032	2017	barley	25.93548387	31	763	2-average
3/13/2017	6048	2017	corn	20.11904762	42	902	2-average
3/13/2017	6072	2017	barley	39.65	20	733	2-average
3/13/2017	6083	2017	barley	32.21428571	28	895	2-average
3/13/2017	6088	2017	corn	31.66666667	30	932	2-average
3/13/2017	6089	2017	barley	57.29411765	17	975	2-average
3/13/2017	6095	2017	corn	17.89795918	49	941	2-average
3/13/2017	6100	2017	corn	30.08333333	36	1157	2-average
3/13/2017	6102	2017	barley	41.68421053	19	895	2-average
3/13/2017	6116	2017	barley	40.77777778	18	806	2-average
3/13/2017	6119	2017	barley	59.92307692	13	700	2-average
3/13/2017	6122	2017	corn	25.08333333	36	901	2-average
3/13/2017	6126	2017	barley	26.26666667	30	807	2-average
3/13/2017	6129	2017	corn	26	35	971	2-average
3/13/2017	6139	2017	barley	42.83333333	18	780	2-average
3/13/2017	6140	2017	barley	36.05	20	787	2-average
3/13/2017	6150	2017	corn	44.7826087	23	980	2-average
3/13/2017	6154	2017	corn	61.92857143	14	881	2-average
3/13/2017	6159	2017	corn	41.78947368	19	808	2-average
3/13/2017	6201	2017	corn	21.95121951	41	1039	2-average
3/14/2017	6006	2017	barley	29.20689655	29	851	3-warm
3/14/2017	6023	2017	corn	44.22727273	22	943	3-warm
3/14/2017	6024	2017	corn	15.69014085	71	1139	3-warm
3/14/2017	6031	2017	barley	16.58181818	55	933	3-warm
3/14/2017	6032	2017	barley	28.12903226	31	873	3-warm
3/14/2017	6048	2017	corn	40.91666667	24	983	3-warm
3/14/2017	6072	2017	barley	35.82608696	23	884	3-warm
3/14/2017	6083	2017	barley	31.03333333	30	934	3-warm
3/14/2017	6088	2017	corn	31.66666667	33	1068	3-warm
3/14/2017	6089	2017	barley	66.8	15	982	3-warm
3/14/2017	6095	2017	corn	19.45098039	51	1012	3-warm
3/14/2017	6100	2017	corn	33.39393939	33	1101	3-warm
3/14/2017	6102	2017	barley	37.57692308	26	945	3-warm
3/14/2017	6116	2017	barley	22.82352941	34	775	3-warm
3/14/2017	6119	2017	barley	32.48148148	27	939	3-warm
3/14/2017	6122	2017	corn	17.28070175	57	920	3-warm
3/14/2017	6126	2017	barley	28.96551724	29	757	3-warm
3/14/2017	6129	2017	corn	40.41666667	24	926	3-warm
3/14/2017	6139	2017	barley	41.09090909	22	875	3-warm
3/14/2017	6140	2017	barley	20.61538462	39	869	3-warm
3/14/2017	6150	2017	corn	74.93333333	15	1070	3-warm
3/14/2017	6154	2017	corn	66.28571429	14	938	3-warm
3/14/2017	6159	2017	corn	39.59090909	22	876	3-warm
3/14/2017	6201	2017	corn	35.16666667	30	1045	3-warm
3/15/2017	6006	2017	barley	35.66666667	27	951	3-warm
3/15/2017	6023	2017	corn	22.82926829	41	997	3-warm
3/15/2017	6024	2017	corn	14.80357143	56	925	3-warm
3/15/2017	6031	2017	barley	10.18888889	90	918	3-warm
3/15/2017	6032	2017	barley	20.63888889	36	772	3-warm
3/15/2017	6048	2017	corn	17.25	44	797	3-warm
3/15/2017	6072	2017	barley	32.30434783	23	744	3-warm
3/15/2017	6083	2017	barley	19.14893617	47	903	3-warm
3/15/2017	6088	2017	corn	19.0212766	47	898	3-warm
3/15/2017	6089	2017	barley	37.75	24	900	3-warm
3/15/2017	6095	2017	corn	14.86666667	60	899	3-warm
3/15/2017	6100	2017	corn	18.33928571	56	1063	3-warm
3/15/2017	6102	2017	barley	16.43636364	55	936	3-warm
3/15/2017	6116	2017	barley	35.80769231	26	840	3-warm
3/15/2017	6119	2017	barley	22.41463415	41	939	3-warm
3/15/2017	6122	2017	corn	18.57142857	42	852	3-warm
3/15/2017	6126	2017	barley	15.34	50	859	3-warm
3/15/2017	6129	2017	corn	18.97727273	44	877	3-warm
3/15/2017	6139	2017	barley	19.57777778	45	893	3-warm
3/15/2017	6140	2017	barley	21.725	40	840	3-warm
3/15/2017	6150	2017	corn	40.7826087	23	993	3-warm
3/15/2017	6154	2017	corn	57	18	970	3-warm
3/15/2017	6159	2017	corn	21.78048781	41	909	3-warm
3/15/2017	6201	2017	corn	18.32075472	53	966	3-warm
3/16/2017	6006	2017	barley	27.8974359	39	1088	3-warm
3/16/2017	6023	2017	corn	31.2	35	1052	3-warm
3/16/2017	6024	2017	corn	17.74603175	63	1125	3-warm
3/16/2017	6031	2017	barley	10.28431373	102	1052	3-warm
3/16/2017	6032	2017	barley	13.52173913	69	976	3-warm
3/16/2017	6048	2017	corn	15.47169811	53	832	3-warm
3/16/2017	6072	2017	barley	29.7	30	891	3-warm
3/16/2017	6083	2017	barley	21.72340426	47	1006	3-warm
3/16/2017	6088	2017	corn	26.23076923	39	1028	3-warm
3/16/2017	6089	2017	barley	41.20833333	24	1029	3-warm
3/16/2017	6095	2017	corn	15.89393939	66	1046	3-warm
3/16/2017	6100	2017	corn	14.34117647	85	1193	3-warm
3/16/2017	6102	2017	barley	13.4	70	946	3-warm
3/16/2017	6116	2017	barley	37.03703704	27	1033	3-warm
3/16/2017	6119	2017	barley	21.16	50	1031	3-warm
3/16/2017	6122	2017	corn	17.84482759	58	1037	3-warm
3/16/2017	6126	2017	barley	20.9787234	47	1000	3-warm
3/16/2017	6129	2017	corn	17.47457627	59	1027	3-warm
3/16/2017	6139	2017	barley	25.075	40	1006	3-warm
3/16/2017	6140	2017	barley	19.10638298	47	930	3-warm
3/16/2017	6150	2017	corn	48.83333333	24	1100	3-warm
3/16/2017	6154	2017	corn	32.20689655	29	993	3-warm
3/16/2017	6159	2017	corn	25.15909091	44	1055	3-warm
3/16/2017	6201	2017	corn	15.10447761	67	1024	3-warm
3/17/2017	6006	2017	barley	20.42857143	49	1022	3-warm
3/17/2017	6023	2017	corn	31.3030303	33	1023	3-warm
3/17/2017	6024	2017	corn	15.59493671	79	1101	3-warm
3/17/2017	6031	2017	barley	12.76811594	69	861	3-warm
3/17/2017	6032	2017	barley	13.68852459	61	835	3-warm
3/17/2017	6048	2017	corn	25.17142857	35	788	3-warm
3/17/2017	6072	2017	barley	31.95652174	23	677	3-warm
3/17/2017	6083	2017	barley	20.8125	48	934	3-warm
3/17/2017	6088	2017	corn	30.86666667	30	886	3-warm
3/17/2017	6089	2017	barley	52.52631579	19	963	3-warm
3/17/2017	6095	2017	corn	11.79761905	84	992	3-warm
3/17/2017	6100	2017	corn	19.94642857	56	1042	3-warm
3/17/2017	6102	2017	barley	11.32941177	85	960	3-warm
3/17/2017	6116	2017	barley	37.20833333	24	954	3-warm
3/17/2017	6119	2017	barley	18.20408163	49	921	3-warm
3/17/2017	6122	2017	corn	12.5443038	79	957	3-warm
3/17/2017	6126	2017	barley	17.78846154	52	914	3-warm
3/17/2017	6129	2017	corn	15.86666667	60	961	3-warm
3/17/2017	6139	2017	barley	18.70588235	51	962	3-warm
3/17/2017	6140	2017	barley	14.56451613	62	907	3-warm
3/17/2017	6150	2017	corn	28.09090909	33	1046	3-warm
3/17/2017	6154	2017	corn	24.39393939	33	818	3-warm
3/17/2017	6159	2017	corn	17.96226415	53	1006	3-warm
3/17/2017	6201	2017	corn	20.84	50	997	3-warm
3/18/2017	6006	2017	barley	23.65909091	44	1003	3-warm
3/18/2017	6023	2017	corn	26.3030303	33	922	3-warm
3/18/2017	6024	2017	corn	21.4893617	47	1072	3-warm
3/18/2017	6031	2017	barley	10.90476191	84	916	3-warm
3/18/2017	6032	2017	barley	15.87719298	57	906	3-warm
3/18/2017	6048	2017	corn	31.86363636	22	792	3-warm
3/18/2017	6072	2017	barley	38.47619048	21	818	3-warm
3/18/2017	6083	2017	barley	18.82978723	47	971	3-warm
3/18/2017	6088	2017	corn	33	27	883	3-warm
3/18/2017	6089	2017	barley	33.53846154	26	899	3-warm
3/18/2017	6095	2017	corn	12.33766234	77	960	3-warm
3/18/2017	6100	2017	corn	19.9	50	1043	3-warm
3/18/2017	6102	2017	barley	8.824074074	108	964	3-warm
3/18/2017	6116	2017	barley	45.47368421	19	865	3-warm
3/18/2017	6119	2017	barley	20.76086957	46	947	3-warm
3/18/2017	6122	2017	corn	15.83333333	60	887	3-warm
3/18/2017	6126	2017	barley	16.03773585	53	866	3-warm
3/18/2017	6129	2017	corn	16.76666667	60	1015	3-warm
3/18/2017	6139	2017	barley	16.68965517	58	959	3-warm
3/18/2017	6140	2017	barley	13.63888889	72	904	3-warm
3/18/2017	6150	2017	corn	22.57446809	47	1058	3-warm
3/18/2017	6154	2017	corn	31.89655172	29	875	3-warm
3/18/2017	6159	2017	corn	28.93548387	31	875	3-warm
3/18/2017	6201	2017	corn	16.84313726	51	907	3-warm
3/19/2017	6006	2017	barley	21.19607843	51	1044	3-warm
3/19/2017	6023	2017	corn	22.39534884	43	943	3-warm
3/19/2017	6024	2017	corn	20.55932203	59	1072	3-warm
3/19/2017	6031	2017	barley	11.85	80	960	3-warm
3/19/2017	6032	2017	barley	14.16666667	66	924	3-warm
3/19/2017	6048	2017	corn	20.84090909	44	822	3-warm
3/19/2017	6072	2017	barley	27.36666667	30	844	3-warm
3/19/2017	6083	2017	barley	21.38636364	44	936	3-warm
3/19/2017	6088	2017	corn	24.09756098	41	942	3-warm
3/19/2017	6089	2017	barley	26.05128205	39	1008	3-warm
3/19/2017	6095	2017	corn	17.47272727	55	927	3-warm
3/19/2017	6100	2017	corn	14.59701493	67	1064	3-warm
3/19/2017	6102	2017	barley	11.69444444	72	844	3-warm
3/19/2017	6116	2017	barley	55.55555556	18	941	3-warm
3/19/2017	6119	2017	barley	26.96969697	33	892	3-warm
3/19/2017	6122	2017	corn	20.25641026	39	878	3-warm
3/19/2017	6126	2017	barley	15.375	56	855	3-warm
3/19/2017	6129	2017	corn	20.97777778	45	947	3-warm
3/19/2017	6139	2017	barley	19.81632653	49	995	3-warm
3/19/2017	6140	2017	barley	14.68852459	61	942	3-warm
3/19/2017	6150	2017	corn	20.14893617	47	954	3-warm
3/19/2017	6154	2017	corn	49.16666667	18	908	3-warm
3/19/2017	6159	2017	corn	17.86792453	53	972	3-warm
3/19/2017	6201	2017	corn	19.5	48	926	3-warm
3/20/2017	6006	2017	barley	16.47761194	67	1084	2-average
3/20/2017	6023	2017	corn	32.89655172	29	970	2-average
3/20/2017	6024	2017	corn	16.70833333	48	997	2-average
3/20/2017	6031	2017	barley	9.81	100	988	2-average
3/20/2017	6032	2017	barley	20.22916667	48	965	2-average
3/20/2017	6048	2017	corn	20.90909091	44	933	2-average
3/20/2017	6072	2017	barley	36.28	25	909	2-average
3/20/2017	6083	2017	barley	21.71428571	42	912	2-average
3/20/2017	6088	2017	corn	15.20754717	53	896	2-average
3/20/2017	6089	2017	barley	22.70454546	44	1013	2-average
3/20/2017	6095	2017	corn	19.0625	48	939	2-average
3/20/2017	6100	2017	corn	18.67241379	58	1028	2-average
3/20/2017	6102	2017	barley	16.75438597	57	946	2-average
3/20/2017	6116	2017	barley	42	22	959	2-average
3/20/2017	6119	2017	barley	29.5625	32	957	2-average
3/20/2017	6122	2017	corn	19.14285714	49	875	2-average
3/20/2017	6126	2017	barley	17.94	50	912	2-average
3/20/2017	6129	2017	corn	21.36170213	47	987	2-average
3/20/2017	6139	2017	barley	20.4375	48	988	2-average
3/20/2017	6140	2017	barley	10.97826087	92	915	2-average
3/20/2017	6150	2017	corn	19.25925926	54	1019	2-average
3/20/2017	6154	2017	corn	41.38095238	21	886	2-average
3/20/2017	6159	2017	corn	25.74358974	39	975	2-average
3/20/2017	6201	2017	corn	17	51	886	2-average
3/21/2017	6006	2017	barley	28.20588235	34	1055	2-average
3/21/2017	6023	2017	corn	26.30555556	36	917	2-average
3/21/2017	6024	2017	corn	13.1	80	1079	2-average
3/21/2017	6031	2017	barley	12.32467533	77	914	2-average
3/21/2017	6032	2017	barley	13.04477612	67	900	2-average
3/21/2017	6048	2017	corn	19.55769231	52	1035	2-average
3/21/2017	6072	2017	barley	42.52631579	19	811	2-average
3/21/2017	6083	2017	barley	21.47619048	42	918	2-average
3/21/2017	6088	2017	corn	31.21428571	28	870	2-average
3/21/2017	6089	2017	barley	25.7	40	991	2-average
3/21/2017	6095	2017	corn	19.6	50	969	2-average
3/21/2017	6100	2017	corn	11.7948718	78	980	2-average
3/21/2017	6102	2017	barley	11.93055556	72	837	2-average
3/21/2017	6116	2017	barley	26.39393939	33	877	2-average
3/21/2017	6119	2017	barley	30.15151515	33	983	2-average
3/21/2017	6122	2017	corn	19.2244898	49	905	2-average
3/21/2017	6126	2017	barley	26.36111111	36	932	2-average
3/21/2017	6129	2017	corn	19.39622642	53	1046	2-average
3/21/2017	6139	2017	barley	18.44230769	52	950	2-average
3/21/2017	6140	2017	barley	14.22580645	62	965	2-average
3/21/2017	6150	2017	corn	18.07843137	51	955	2-average
3/21/2017	6154	2017	corn	21.71794872	39	864	2-average
3/21/2017	6159	2017	corn	34.34482759	29	1005	2-average
3/21/2017	6201	2017	corn	28.35714286	42	933	2-average
3/22/2017	6006	2017	barley	27.94871795	39	1024	3-warm
3/22/2017	6023	2017	corn	29.28125	32	961	3-warm
3/22/2017	6024	2017	corn	12.36046512	86	1060	3-warm
3/22/2017	6031	2017	barley	7.989690722	97	810	3-warm
3/22/2017	6032	2017	barley	11.88888889	72	858	3-warm
3/22/2017	6048	2017	corn	13.53225807	62	906	3-warm
3/22/2017	6072	2017	barley	63	13	799	3-warm
3/22/2017	6083	2017	barley	25.75	36	889	3-warm
3/22/2017	6088	2017	corn	18.30612245	49	906	3-warm
3/22/2017	6089	2017	barley	30	30	878	3-warm
3/22/2017	6095	2017	corn	13	71	944	3-warm
3/22/2017	6100	2017	corn	19.55319149	47	868	3-warm
3/22/2017	6102	2017	barley	12.36363636	66	847	3-warm
3/22/2017	6116	2017	barley	26.75757576	33	783	3-warm
3/22/2017	6119	2017	barley	20.97777778	45	946	3-warm
3/22/2017	6122	2017	corn	24.82857143	35	918	3-warm
3/22/2017	6126	2017	barley	18.68	50	933	3-warm
3/22/2017	6129	2017	corn	14.33846154	65	935	3-warm
3/22/2017	6139	2017	barley	16.55	60	991	3-warm
3/22/2017	6140	2017	barley	14.23809524	63	926	3-warm
3/22/2017	6150	2017	corn	15.41791045	67	945	3-warm
3/22/2017	6154	2017	corn	21.97297297	37	815	3-warm
3/22/2017	6159	2017	corn	20.35714286	42	875	3-warm
3/22/2017	6201	2017	corn	13.91304348	46	896	3-warm
4/20/2017	6006	2017	barley	20.24489796	49	965	3-warm
4/20/2017	6023	2017	corn	20.70588235	51	1026	3-warm
4/20/2017	6024	2017	corn	17.87755102	49	892	3-warm
4/20/2017	6031	2017	barley	25.48571429	35	885	3-warm
4/20/2017	6032	2017	barley	14.03508772	57	806	3-warm
4/20/2017	6048	2017	corn	11.5890411	73	880	3-warm
4/20/2017	6072	2017	barley	17.26086957	46	864	3-warm
4/20/2017	6083	2017	barley	18.8	45	863	3-warm
4/20/2017	6088	2017	corn	18.95454546	44	864	3-warm
4/20/2017	6089	2017	barley	20.7173913	46	948	3-warm
4/20/2017	6095	2017	corn	25.25641026	39	961	3-warm
4/20/2017	6100	2017	corn	36.70833333	24	933	3-warm
4/20/2017	6102	2017	barley	21.72727273	33	727	3-warm
4/20/2017	6116	2017	barley	23.94736842	38	888	3-warm
4/20/2017	6119	2017	barley	22.25	44	954	3-warm
4/20/2017	6122	2017	corn	18.72340426	47	918	3-warm
4/20/2017	6126	2017	barley	28.75	32	925	3-warm
4/20/2017	6129	2017	corn	15.53225807	62	943	3-warm
4/20/2017	6139	2017	barley	20.74468085	47	1027	3-warm
4/20/2017	6140	2017	barley	13.34848485	66	957	3-warm
4/20/2017	6150	2017	corn	19.93333333	45	898	3-warm
4/20/2017	6154	2017	corn	29.62068966	29	756	3-warm
4/20/2017	6159	2017	corn	15.11666667	60	890	3-warm
4/20/2017	6201	2017	corn	15.91071429	56	922	3-warm
4/21/2017	6006	2017	barley	23.5	38	883	2-average
4/21/2017	6023	2017	corn	20.64444444	45	939	2-average
4/21/2017	6024	2017	corn	15.28571429	63	966	2-average
4/21/2017	6031	2017	barley	20.27272727	44	900	2-average
4/21/2017	6032	2017	barley	19.4	50	908	2-average
4/21/2017	6048	2017	corn	12.44	75	946	2-average
4/21/2017	6072	2017	barley	22.97777778	45	899	2-average
4/21/2017	6083	2017	barley	18.52	50	926	2-average
4/21/2017	6088	2017	corn	28.8125	32	923	2-average
4/21/2017	6089	2017	barley	26.10810811	37	974	2-average
4/21/2017	6095	2017	corn	36.96666667	30	964	2-average
4/21/2017	6100	2017	corn	32.46875	32	1043	2-average
4/21/2017	6102	2017	barley	17.49180328	61	950	2-average
4/21/2017	6116	2017	barley	23.575	40	927	2-average
4/21/2017	6119	2017	barley	30.65625	32	956	2-average
4/21/2017	6122	2017	corn	16.03389831	59	958	2-average
4/21/2017	6126	2017	barley	25.25714286	35	896	2-average
4/21/2017	6129	2017	corn	19.67346939	49	1021	2-average
4/21/2017	6139	2017	barley	22.27083333	48	987	2-average
4/21/2017	6140	2017	barley	14.16901409	71	957	2-average
4/21/2017	6150	2017	corn	23.025	40	904	2-average
4/21/2017	6154	2017	corn	20.62162162	37	879	2-average
4/21/2017	6159	2017	corn	19.26923077	52	1027	2-average
4/21/2017	6201	2017	corn	22.92682927	41	939	2-average
4/22/2017	6006	2017	barley	27.45454546	33	943	2-average
4/22/2017	6023	2017	corn	26.225	40	996	2-average
4/22/2017	6024	2017	corn	16.33898305	59	966	2-average
4/22/2017	6031	2017	barley	36.04	25	870	2-average
4/22/2017	6032	2017	barley	11.77941177	68	863	2-average
4/22/2017	6048	2017	corn	17.71698113	53	935	2-average
4/22/2017	6072	2017	barley	26	31	920	2-average
4/22/2017	6083	2017	barley	29.38709677	31	882	2-average
4/22/2017	6088	2017	corn	17	55	932	2-average
4/22/2017	6089	2017	barley	25.07692308	39	970	2-average
4/22/2017	6095	2017	corn	17.47916667	48	935	2-average
4/22/2017	6100	2017	corn	36.4137931	29	999	2-average
4/22/2017	6102	2017	barley	22.94117647	34	901	2-average
4/22/2017	6116	2017	barley	32.08108108	37	874	2-average
4/22/2017	6119	2017	barley	23.54054054	37	898	2-average
4/22/2017	6122	2017	corn	18.65384615	52	960	2-average
4/22/2017	6126	2017	barley	23.25641026	39	908	2-average
4/22/2017	6129	2017	corn	14.07575758	66	928	2-average
4/22/2017	6139	2017	barley	23	41	1026	2-average
4/22/2017	6140	2017	barley	19.95238095	42	900	2-average
4/22/2017	6150	2017	corn	18.84313726	51	937	2-average
4/22/2017	6154	2017	corn	30.80645161	31	914	2-average
4/22/2017	6159	2017	corn	20.21276596	47	962	2-average
4/22/2017	6201	2017	corn	23.44736842	38	894	2-average
4/23/2017	6006	2017	barley	41.47619048	21	838	2-average
4/23/2017	6023	2017	corn	50.94117647	17	911	2-average
4/23/2017	6024	2017	corn	18.44444444	45	808	2-average
4/23/2017	6031	2017	barley	31.88461539	26	861	2-average
4/23/2017	6032	2017	barley	16.22641509	53	864	2-average
4/23/2017	6048	2017	corn	17.53191489	47	841	2-average
4/23/2017	6072	2017	barley	26.83333333	30	842	2-average
4/23/2017	6083	2017	barley	23.46153846	39	866	2-average
4/23/2017	6088	2017	corn	26.42424242	33	873	2-average
4/23/2017	6089	2017	barley	20.2173913	46	912	2-average
4/23/2017	6095	2017	corn	41.4	20	871	2-average
4/23/2017	6100	2017	corn	32.76923077	26	893	2-average
4/23/2017	6102	2017	barley	45	18	744	2-average
4/23/2017	6116	2017	barley	26.5	18	799	2-average
4/23/2017	6119	2017	barley	26.29411765	34	924	2-average
4/23/2017	6122	2017	corn	33.65384615	26	780	2-average
4/23/2017	6126	2017	barley	47.2631579	19	847	2-average
4/23/2017	6129	2017	corn	16.65384615	52	848	2-average
4/23/2017	6139	2017	barley	19.25490196	51	967	2-average
4/23/2017	6140	2017	barley	18.94	50	868	2-average
4/23/2017	6150	2017	corn	30.13793103	29	914	2-average
4/23/2017	6154	2017	corn	21.5	40	826	2-average
4/23/2017	6159	2017	corn	22.31707317	41	893	2-average
4/23/2017	6201	2017	corn	20.76923077	39	818	2-average
4/24/2017	6006	2017	barley	33.56521739	23	824	2-average
4/24/2017	6023	2017	corn	26.02777778	36	977	2-average
4/24/2017	6024	2017	corn	26.66666667	39	971	2-average
4/24/2017	6031	2017	barley	23.47222222	36	845	2-average
4/24/2017	6032	2017	barley	20.17021277	47	880	2-average
4/24/2017	6048	2017	corn	37.68	25	886	2-average
4/24/2017	6072	2017	barley	33.07692308	26	846	2-average
4/24/2017	6083	2017	barley	31.73076923	26	864	2-average
4/24/2017	6088	2017	corn	20.33333333	45	914	2-average
4/24/2017	6089	2017	barley	26.25714286	35	927	2-average
4/24/2017	6095	2017	corn	27.88888889	36	884	2-average
4/24/2017	6100	2017	corn	45.27777778	18	838	2-average
4/24/2017	6102	2017	barley	27.69565217	23	690	2-average
4/24/2017	6116	2017	barley	28.67857143	28	794	2-average
4/24/2017	6119	2017	barley	32.03571429	28	907	2-average
4/24/2017	6122	2017	corn	22.51515152	33	861	2-average
4/24/2017	6126	2017	barley	38.09090909	22	885	2-average
4/24/2017	6129	2017	corn	15.42622951	61	904	2-average
4/24/2017	6139	2017	barley	20.39130435	46	964	2-average
4/24/2017	6140	2017	barley	16.89795918	49	892	2-average
4/24/2017	6150	2017	corn	27.12820513	39	956	2-average
4/24/2017	6154	2017	corn	27.92307692	26	764	2-average
4/24/2017	6159	2017	corn	25.94117647	34	913	2-average
4/24/2017	6201	2017	corn	14.61111111	54	786	2-average
4/26/2017	6006	2017	barley	25.79310345	29	748	2-average
4/26/2017	6023	2017	corn	36.4516129	31	946	2-average
4/26/2017	6024	2017	corn	17.67272727	55	972	2-average
4/26/2017	6031	2017	barley	23.45945946	37	866	2-average
4/26/2017	6032	2017	barley	18.37777778	45	809	2-average
4/26/2017	6048	2017	corn	21.20454546	44	893	2-average
4/26/2017	6072	2017	barley	30.60869565	23	820	2-average
4/26/2017	6083	2017	barley	17.48148148	54	937	2-average
4/26/2017	6088	2017	corn	20.13043478	46	929	2-average
4/26/2017	6089	2017	barley	26.21621622	37	964	2-average
4/26/2017	6095	2017	corn	38.33333333	18	871	2-average
4/26/2017	6100	2017	corn	28.96551724	29	829	2-average
4/26/2017	6102	2017	barley	31.44444444	27	769	2-average
4/26/2017	6116	2017	barley	23.66666667	36	852	2-average
4/26/2017	6119	2017	barley	26.90322581	31	920	2-average
4/26/2017	6122	2017	corn	32.25925926	27	867	2-average
4/26/2017	6126	2017	barley	42.61904762	21	863	2-average
4/26/2017	6129	2017	corn	18.15384615	52	953	2-average
4/26/2017	6139	2017	barley	21.36734694	49	997	2-average
4/26/2017	6140	2017	barley	19.97777778	45	901	2-average
4/26/2017	6150	2017	corn	26.08333333	36	899	2-average
4/26/2017	6154	2017	corn	20.94871795	39	840	2-average
4/26/2017	6159	2017	corn	21.07692308	39	921	2-average
4/26/2017	6201	2017	corn	35.30769231	26	867	2-average
4/27/2017	6006	2017	barley	31.70967742	31	984	2-average
4/27/2017	6023	2017	corn	27.5483871	31	1003	2-average
4/27/2017	6024	2017	corn	23.02173913	46	963	2-average
4/27/2017	6031	2017	barley	33.51724138	29	886	2-average
4/27/2017	6032	2017	barley	21.82222222	45	1013	2-average
4/27/2017	6048	2017	corn	25.02777778	36	965	2-average
4/27/2017	6072	2017	barley	18.65384615	52	973	2-average
4/27/2017	6083	2017	barley	25.23684211	38	936	2-average
4/27/2017	6088	2017	corn	27.79411765	34	939	2-average
4/27/2017	6089	2017	barley	20.93617021	47	953	2-average
4/27/2017	6095	2017	corn	21.29787234	47	975	2-average
4/27/2017	6100	2017	corn	35.52173913	23	874	2-average
4/27/2017	6102	2017	barley	15.34615385	52	850	2-average
4/27/2017	6116	2017	barley	29.8125	32	888	2-average
4/27/2017	6119	2017	barley	31.75862069	29	950	2-average
4/27/2017	6122	2017	corn	23.08108108	37	865	2-average
4/27/2017	6126	2017	barley	37.95238095	21	896	2-average
4/27/2017	6129	2017	corn	15.92592593	54	870	2-average
4/27/2017	6139	2017	barley	29.42424242	33	1028	2-average
4/27/2017	6140	2017	barley	15.875	64	1000	2-average
4/27/2017	6150	2017	corn	20.56521739	46	970	2-average
4/27/2017	6154	2017	corn	22.475	40	910	2-average
4/27/2017	6159	2017	corn	19.16326531	49	952	2-average
4/27/2017	6201	2017	corn	20.2	40	834	2-average
4/28/2017	6006	2017	barley	30.39130435	23	695	2-average
4/28/2017	6023	2017	corn	26.75	36	973	2-average
4/28/2017	6024	2017	corn	20.35555556	45	1015	2-average
4/28/2017	6031	2017	barley	24.42424242	33	907	2-average
4/28/2017	6032	2017	barley	21.29787234	47	926	2-average
4/28/2017	6048	2017	corn	20.12	50	877	2-average
4/28/2017	6072	2017	barley	21.12820513	39	823	2-average
4/28/2017	6083	2017	barley	29.64516129	31	955	2-average
4/28/2017	6088	2017	corn	23.20512821	39	896	2-average
4/28/2017	6089	2017	barley	26.11428571	35	980	2-average
4/28/2017	6095	2017	corn	31.06451613	31	980	2-average
4/28/2017	6100	2017	corn	45.05	20	903	2-average
4/28/2017	6102	2017	barley	27.06666667	30	803	2-average
4/28/2017	6116	2017	barley	18	45	879	2-average
4/28/2017	6119	2017	barley	29.19354839	31	912	2-average
4/28/2017	6122	2017	corn	15.93103448	58	855	2-average
4/28/2017	6126	2017	barley	27.25806452	31	845	2-average
4/28/2017	6129	2017	corn	12.11392405	79	963	2-average
4/28/2017	6139	2017	barley	18.03448276	58	1051	2-average
4/28/2017	6140	2017	barley	15.79661017	59	873	2-average
4/28/2017	6150	2017	corn	26.48717949	39	963	2-average
4/28/2017	6154	2017	corn	29.96666667	30	894	2-average
4/28/2017	6159	2017	corn	36.66666667	27	989	2-average
4/28/2017	6201	2017	corn	18.29787234	47	891	2-average
4/29/2017	6006	2017	barley	36.22222222	27	852	2-average
4/29/2017	6023	2017	corn	27.39393939	33	854	2-average
4/29/2017	6024	2017	corn	26.74285714	35	939	2-average
4/29/2017	6031	2017	barley	31.55555556	27	797	2-average
4/29/2017	6032	2017	barley	17.04444444	45	842	2-average
4/29/2017	6048	2017	corn	15.93478261	46	846	2-average
4/29/2017	6072	2017	barley	17.7755102	49	872	2-average
4/29/2017	6083	2017	barley	22.34146342	41	900	2-average
4/29/2017	6088	2017	corn	22.6	40	862	2-average
4/29/2017	6089	2017	barley	19.46938776	49	861	2-average
4/29/2017	6095	2017	corn	17.3125	48	811	2-average
4/29/2017	6100	2017	corn	27.72222222	36	935	2-average
4/29/2017	6102	2017	barley	24.42857143	28	722	2-average
4/29/2017	6116	2017	barley	26.24242424	33	858	2-average
4/29/2017	6119	2017	barley	38.24	25	935	2-average
4/29/2017	6122	2017	corn	19.37777778	45	850	2-average
4/29/2017	6126	2017	barley	30.74074074	27	837	2-average
4/29/2017	6129	2017	corn	11.26829268	82	926	2-average
4/29/2017	6139	2017	barley	16.36206897	58	923	2-average
4/29/2017	6140	2017	barley	16.0877193	57	876	2-average
4/29/2017	6150	2017	corn	20.9	40	860	2-average
4/29/2017	6154	2017	corn	38.08333333	24	843	2-average
4/29/2017	6159	2017	corn	24.27027027	37	900	2-average
4/29/2017	6201	2017	corn	20.39534884	43	874	2-average
5/1/2017	6006	2017	barley	29	26	787	2-average
5/1/2017	6023	2017	corn	31.09375	32	1000	2-average
5/1/2017	6024	2017	corn	23.89473684	38	923	2-average
5/1/2017	6031	2017	barley	20.42857143	49	982	2-average
5/1/2017	6032	2017	barley	11.7972973	74	878	2-average
5/1/2017	6048	2017	corn	12.3	70	850	2-average
5/1/2017	6072	2017	barley	19.65116279	43	849	2-average
5/1/2017	6083	2017	barley	17.49090909	55	933	2-average
5/1/2017	6088	2017	corn	20.63043478	46	915	2-average
5/1/2017	6089	2017	barley	23.26829268	41	950	2-average
5/1/2017	6095	2017	corn	29.82142857	28	903	2-average
5/1/2017	6100	2017	corn	32.44444444	27	867	2-average
5/1/2017	6102	2017	barley	18.04255319	47	856	2-average
5/1/2017	6116	2017	barley	28.09677419	31	867	2-average
5/1/2017	6119	2017	barley	34.4	25	936	2-average
5/1/2017	6122	2017	corn	25.05714286	35	875	2-average
5/1/2017	6126	2017	barley	20.45238095	42	835	2-average
5/1/2017	6129	2017	corn	15.76666667	60	951	2-average
5/1/2017	6139	2017	barley	28.71428571	35	981	2-average
5/1/2017	6140	2017	barley	20.55	40	823	2-average
5/1/2017	6150	2017	corn	25.27027027	37	901	2-average
5/1/2017	6154	2017	corn	27.48484849	33	861	2-average
5/1/2017	6159	2017	corn	36.90909091	22	959	2-average
5/1/2017	6201	2017	corn	19	47	864	2-average
5/2/2017	6006	2017	barley	41.7	20	859	2-average
5/2/2017	6023	2017	corn	43.38461539	26	1055	2-average
5/2/2017	6024	2017	corn	17.25925926	54	945	2-average
5/2/2017	6031	2017	barley	36.82608696	23	865	2-average
5/2/2017	6032	2017	barley	23.71428571	35	760	2-average
5/2/2017	6048	2017	corn	17.37735849	53	898	2-average
5/2/2017	6072	2017	barley	18.86046512	43	819	2-average
5/2/2017	6083	2017	barley	13.27142857	70	918	2-average
5/2/2017	6088	2017	corn	17.53703704	54	943	2-average
5/2/2017	6089	2017	barley	32.75	28	902	2-average
5/2/2017	6095	2017	corn	20.68627451	51	977	2-average
5/2/2017	6100	2017	corn	35.42307692	26	949	2-average
5/2/2017	6102	2017	barley	19.87179487	39	760	2-average
5/2/2017	6116	2017	barley	27.53125	32	869	2-average
5/2/2017	6119	2017	barley	34.65517241	29	946	2-average
5/2/2017	6122	2017	corn	24.45	40	862	2-average
5/2/2017	6126	2017	barley	33.76923077	26	901	2-average
5/2/2017	6129	2017	corn	15.10714286	56	851	2-average
5/2/2017	6139	2017	barley	30.28125	32	990	2-average
5/2/2017	6140	2017	barley	17.18367347	49	841	2-average
5/2/2017	6150	2017	corn	26.78787879	33	898	2-average
5/2/2017	6154	2017	corn	22.96666667	30	803	2-average
5/2/2017	6159	2017	corn	31.83870968	31	929	2-average
5/2/2017	6201	2017	corn	25.48275862	29	852	2-average
5/3/2017	6006	2017	barley	28.02857143	35	983	3-warm
5/3/2017	6023	2017	corn	33.59259259	27	984	3-warm
5/3/2017	6024	2017	corn	34.1875	32	975	3-warm
5/3/2017	6031	2017	barley	23.71428571	42	923	3-warm
5/3/2017	6032	2017	barley	19.10638298	47	944	3-warm
5/3/2017	6048	2017	corn	13.2	65	898	3-warm
5/3/2017	6072	2017	barley	20.93478261	46	942	3-warm
5/3/2017	6083	2017	barley	18.01818182	55	992	3-warm
5/3/2017	6088	2017	corn	19.42553192	47	940	3-warm
5/3/2017	6089	2017	barley	28.96875	32	950	3-warm
5/3/2017	6095	2017	corn	8.669811321	106	1002	3-warm
5/3/2017	6100	2017	corn	27.02777778	36	894	3-warm
5/3/2017	6102	2017	barley	12.98245614	57	760	3-warm
5/3/2017	6116	2017	barley	24.97142857	35	895	3-warm
5/3/2017	6119	2017	barley	26.74358974	39	1058	3-warm
5/3/2017	6122	2017	corn	20.3	40	927	3-warm
5/3/2017	6126	2017	barley	28.40625	32	912	3-warm
5/3/2017	6129	2017	corn	20.95454546	44	923	3-warm
5/3/2017	6139	2017	barley	28.69444444	36	996	3-warm
5/3/2017	6140	2017	barley	12.58571429	70	881	3-warm
5/3/2017	6150	2017	corn	26.07894737	38	998	3-warm
5/3/2017	6154	2017	corn	26.32142857	28	824	3-warm
5/3/2017	6159	2017	corn	26.25806452	31	871	3-warm
5/3/2017	6201	2017	corn	15.44262295	61	849	3-warm
5/25/2017	6006	2017	barley	30.74074074	27	826	1-cold
5/25/2017	6023	2017	corn	24.34883721	43	1047	1-cold
5/25/2017	6024	2017	corn	15.6031746	63	927	1-cold
5/25/2017	6031	2017	barley	13.7260274	73	995	1-cold
5/25/2017	6032	2017	barley	11.02105263	95	1018	1-cold
5/25/2017	6048	2017	corn	10.94252874	87	954	1-cold
5/25/2017	6072	2017	barley	26.08333333	36	942	1-cold
5/25/2017	6083	2017	barley	13.54285714	70	948	1-cold
5/25/2017	6088	2017	corn	14.296875	64	1007	1-cold
5/25/2017	6089	2017	barley	16.30909091	55	1068	1-cold
5/25/2017	6095	2017	corn	21.11904762	42	1013	1-cold
5/25/2017	6100	2017	corn	13.61038961	77	1085	1-cold
5/25/2017	6102	2017	barley	34.59259259	27	919	1-cold
5/25/2017	6116	2017	barley	14.17910448	67	962	1-cold
5/25/2017	6119	2017	barley	25.15789474	38	942	1-cold
5/25/2017	6122	2017	corn	10.51764706	85	891	1-cold
5/25/2017	6126	2017	barley	12.62686567	67	953	1-cold
5/25/2017	6129	2017	corn	16.35087719	57	902	1-cold
5/25/2017	6139	2017	barley	22.39130435	46	991	1-cold
5/25/2017	6140	2017	barley	20	46	917	1-cold
5/25/2017	6150	2017	corn	18.37037037	54	1019	1-cold
5/25/2017	6154	2017	corn	21.70454546	44	992	1-cold
5/25/2017	6159	2017	corn	22.04761905	42	1008	1-cold
5/25/2017	6201	2017	corn	11.61428571	70	911	1-cold
5/26/2017	6006	2017	barley	18.10204082	49	842	2-average
5/26/2017	6023	2017	corn	17.66101695	59	994	2-average
5/26/2017	6024	2017	corn	9	99	950	2-average
5/26/2017	6031	2017	barley	13.66176471	68	930	2-average
5/26/2017	6032	2017	barley	9.193877551	98	941	2-average
5/26/2017	6048	2017	corn	13.75409836	61	847	2-average
5/26/2017	6072	2017	barley	17.03773585	53	889	2-average
5/26/2017	6083	2017	barley	20.17391304	46	922	2-average
5/26/2017	6088	2017	corn	17.2	60	994	2-average
5/26/2017	6089	2017	barley	15.46153846	65	1026	2-average
5/26/2017	6095	2017	corn	13.37313433	67	932	2-average
5/26/2017	6100	2017	corn	10.35164835	91	958	2-average
5/26/2017	6102	2017	barley	26.36842105	38	811	2-average
5/26/2017	6116	2017	barley	14.4375	64	864	2-average
5/26/2017	6119	2017	barley	22	44	992	2-average
5/26/2017	6122	2017	corn	8.525252525	99	847	2-average
5/26/2017	6126	2017	barley	11.93243243	74	859	2-average
5/26/2017	6129	2017	corn	13.19047619	63	866	2-average
5/26/2017	6139	2017	barley	25	40	962	2-average
5/26/2017	6140	2017	barley	20.84782609	46	949	2-average
5/26/2017	6150	2017	corn	12.97222222	72	928	2-average
5/26/2017	6154	2017	corn	14.04761905	63	862	2-average
5/26/2017	6159	2017	corn	18.22033898	59	933	2-average
5/26/2017	6201	2017	corn	13.73214286	56	817	2-average
5/29/2017	6006	2017	barley	33.63333333	30	910	2-average
5/29/2017	6023	2017	corn	18.71698113	53	980	2-average
5/29/2017	6024	2017	corn	9.682926829	82	931	2-average
5/29/2017	6031	2017	barley	15.88333333	60	964	2-average
5/29/2017	6032	2017	barley	16	57	874	2-average
5/29/2017	6048	2017	corn	11.07407407	81	928	2-average
5/29/2017	6072	2017	barley	22.3902439	41	910	2-average
5/29/2017	6083	2017	barley	20.5	46	939	2-average
5/29/2017	6088	2017	corn	18.01492537	67	884	2-average
5/29/2017	6089	2017	barley	18.34615385	52	999	2-average
5/29/2017	6095	2017	corn	13.05970149	67	875	2-average
5/29/2017	6100	2017	corn	6.970149254	134	942	2-average
5/29/2017	6102	2017	barley	27.75862069	29	810	2-average
5/29/2017	6116	2017	barley	21	40	846	2-average
5/29/2017	6119	2017	barley	34.03571429	28	956	2-average
5/29/2017	6122	2017	corn	11.15555556	90	970	2-average
5/29/2017	6126	2017	barley	11.55844156	77	891	2-average
5/29/2017	6129	2017	corn	9.435643564	101	939	2-average
5/29/2017	6139	2017	barley	27.18421053	38	981	2-average
5/29/2017	6140	2017	barley	10.07865169	89	889	2-average
5/29/2017	6150	2017	corn	14.42647059	68	1000	2-average
5/29/2017	6154	2017	corn	14.6440678	59	884	2-average
5/29/2017	6159	2017	corn	14.50724638	69	936	2-average
5/29/2017	6201	2017	corn	12.8	65	834	2-average
5/31/2017	6006	2017	barley	39.09090909	22	856	3-warm
5/31/2017	6023	2017	corn	12.66216216	74	940	3-warm
5/31/2017	6024	2017	corn	8.21875	96	900	3-warm
5/31/2017	6031	2017	barley	12.09756098	82	999	3-warm
5/31/2017	6032	2017	barley	10.33333333	87	900	3-warm
5/31/2017	6048	2017	corn	17.76923077	52	927	3-warm
5/31/2017	6072	2017	barley	16.33962264	53	860	3-warm
5/31/2017	6083	2017	barley	16.44827586	58	983	3-warm
5/31/2017	6088	2017	corn	15.57627119	59	920	3-warm
5/31/2017	6089	2017	barley	15.42105263	57	951	3-warm
5/31/2017	6095	2017	corn	13.04477612	67	882	3-warm
5/31/2017	6100	2017	corn	11	84	931	3-warm
5/31/2017	6102	2017	barley	20.02631579	38	656	3-warm
5/31/2017	6116	2017	barley	12.14492754	69	844	3-warm
5/31/2017	6119	2017	barley	20.82222222	45	914	3-warm
5/31/2017	6122	2017	corn	9.463157895	95	903	3-warm
5/31/2017	6126	2017	barley	13.66666667	63	862	3-warm
5/31/2017	6129	2017	corn	7.956140351	114	907	3-warm
5/31/2017	6139	2017	barley	14.82089552	67	997	3-warm
5/31/2017	6140	2017	barley	9.380434783	92	862	3-warm
5/31/2017	6150	2017	corn	13.87671233	73	935	3-warm
5/31/2017	6154	2017	corn	27.26666667	30	822	3-warm
5/31/2017	6159	2017	corn	20.95454546	44	931	3-warm
5/31/2017	6201	2017	corn	16.51666667	60	853	3-warm
6/1/2017	6006	2017	barley	22.10810811	37	831	3-warm
6/1/2017	6023	2017	corn	13.20588235	68	901	3-warm
6/1/2017	6024	2017	corn	11.73033708	89	886	3-warm
6/1/2017	6031	2017	barley	13.24193548	62	817	3-warm
6/1/2017	6032	2017	barley	10.075	80	808	3-warm
6/1/2017	6048	2017	corn	50	17	850	3-warm
6/1/2017	6072	2017	barley	11.2173913	69	782	3-warm
6/1/2017	6083	2017	barley	16.62745098	51	861	3-warm
6/1/2017	6088	2017	corn	18.46	50	902	3-warm
6/1/2017	6089	2017	barley	18.27083333	48	837	3-warm
6/1/2017	6095	2017	corn	16.01886793	53	841	3-warm
6/1/2017	6100	2017	corn	9.808510638	94	909	3-warm
6/1/2017	6102	2017	barley	21.72	25	682	3-warm
6/1/2017	6116	2017	barley	22.21052632	38	818	3-warm
6/1/2017	6119	2017	barley	24.94285714	35	898	3-warm
6/1/2017	6122	2017	corn	8.106796117	103	836	3-warm
6/1/2017	6126	2017	barley	12.46376812	69	840	3-warm
6/1/2017	6129	2017	corn	9.630434783	92	883	3-warm
6/1/2017	6139	2017	barley	15.59016393	61	954	3-warm
6/1/2017	6140	2017	barley	11.77777778	72	852	3-warm
6/1/2017	6150	2017	corn	14.10169492	59	895	3-warm
6/1/2017	6154	2017	corn	13.87272727	55	754	3-warm
6/1/2017	6159	2017	corn	17.37037037	54	922	3-warm
6/1/2017	6201	2017	corn	17.64285714	42	869	3-warm
6/2/2017	6006	2017	barley	28	34	938	2-average
6/2/2017	6023	2017	corn	17.96428571	56	1006	2-average
6/2/2017	6024	2017	corn	8.793478261	92	981	2-average
6/2/2017	6031	2017	barley	11.29069767	86	938	2-average
6/2/2017	6032	2017	barley	10.11494253	87	882	2-average
6/2/2017	6048	2017	corn	15.03174603	63	940	2-average
6/2/2017	6072	2017	barley	14.28813559	59	904	2-average
6/2/2017	6083	2017	barley	18.50877193	57	1035	2-average
6/2/2017	6088	2017	corn	17.23636364	55	976	2-average
6/2/2017	6089	2017	barley	18.57407407	54	1037	2-average
6/2/2017	6095	2017	corn	12.27272727	77	953	2-average
6/2/2017	6100	2017	corn	8.554621849	119	1030	2-average
6/2/2017	6102	2017	barley	13.77027027	74	1023	2-average
6/2/2017	6116	2017	barley	17.43636364	55	909	2-average
6/2/2017	6119	2017	barley	24.97619048	42	993	2-average
6/2/2017	6122	2017	corn	10.67391304	92	989	2-average
6/2/2017	6126	2017	barley	16.10909091	55	896	2-average
6/2/2017	6129	2017	corn	8.36440678	118	991	2-average
6/2/2017	6139	2017	barley	22.51111111	45	1014	2-average
6/2/2017	6140	2017	barley	9.616161616	99	958	2-average
6/2/2017	6150	2017	corn	14.86567164	67	1029	2-average
6/2/2017	6154	2017	corn	14.56060606	66	1001	2-average
6/2/2017	6159	2017	corn	16.46428571	56	949	2-average
6/2/2017	6201	2017	corn	11.61728395	81	962	2-average
6/6/2017	6006	2017	barley	31.71428571	28	906	2-average
6/6/2017	6023	2017	corn	17.49152542	59	967	2-average
6/6/2017	6024	2017	corn	16	54	867	2-average
6/6/2017	6031	2017	barley	12.01333333	75	886	2-average
6/6/2017	6032	2017	barley	10.3625	80	838	2-average
6/6/2017	6048	2017	corn	24.61764706	34	872	2-average
6/6/2017	6072	2017	barley	16.74576271	59	879	2-average
6/6/2017	6083	2017	barley	16.78947368	57	900	2-average
6/6/2017	6088	2017	corn	16.11538462	52	852	2-average
6/6/2017	6089	2017	barley	12.19736842	76	925	2-average
6/6/2017	6095	2017	corn	14.04411765	68	953	2-average
6/6/2017	6100	2017	corn	6.888059702	134	941	2-average
6/6/2017	6102	2017	barley	20.43243243	37	746	2-average
6/6/2017	6116	2017	barley	14	63	935	2-average
6/6/2017	6119	2017	barley	17.62264151	53	931	2-average
6/6/2017	6122	2017	corn	10.59036145	83	864	2-average
6/6/2017	6126	2017	barley	11.75609756	82	977	2-average
6/6/2017	6129	2017	corn	8.201834862	109	900	2-average
6/6/2017	6139	2017	barley	13.08536585	82	1021	2-average
6/6/2017	6140	2017	barley	7.700854701	117	946	2-average
6/6/2017	6150	2017	corn	12.18181818	77	933	2-average
6/6/2017	6154	2017	corn	14.26865672	67	968	2-average
6/6/2017	6159	2017	corn	17.2	55	948	2-average
6/6/2017	6201	2017	corn	11.42857143	77	886	2-average
6/7/2017	6006	2017	barley	21.37209302	43	912	2-average
6/7/2017	6023	2017	corn	17.44	50	927	2-average
6/7/2017	6024	2017	corn	13.81818182	66	918	2-average
6/7/2017	6031	2017	barley	12.35616438	73	918	2-average
6/7/2017	6032	2017	barley	10.7721519	79	837	2-average
6/7/2017	6048	2017	corn	23.28571429	35	810	2-average
6/7/2017	6072	2017	barley	18.76190476	42	882	2-average
6/7/2017	6083	2017	barley	10.72463768	69	852	2-average
6/7/2017	6088	2017	corn	17.83333333	48	861	2-average
6/7/2017	6089	2017	barley	12.13513514	74	885	2-average
6/7/2017	6095	2017	corn	14.5	58	847	2-average
6/7/2017	6100	2017	corn	6.567164179	134	888	2-average
6/7/2017	6102	2017	barley	14.43636364	55	614	2-average
6/7/2017	6116	2017	barley	15.76666667	60	897	2-average
6/7/2017	6119	2017	barley	20.29787234	47	958	2-average
6/7/2017	6122	2017	corn	8.42	100	868	2-average
6/7/2017	6126	2017	barley	10.5505618	89	937	2-average
6/7/2017	6129	2017	corn	8.156521739	115	948	2-average
6/7/2017	6139	2017	barley	12.73333333	75	1017	2-average
6/7/2017	6140	2017	barley	7.72173913	115	898	2-average
6/7/2017	6150	2017	corn	12.80519481	77	936	2-average
6/7/2017	6154	2017	corn	13.14705882	68	909	2-average
6/7/2017	6159	2017	corn	14.02941177	68	949	2-average
6/7/2017	6201	2017	corn	17.51923077	52	919	2-average
NA	NA	NA	NA	NA	NA	NA	NA
NA	NA	NA	NA	NA	NA	NA	NA
NA	NA	NA	NA	NA	NA	NA	NA
NA	NA	NA	NA	NA	NA	NA	NA
NA	NA	NA	NA	NA	NA	NA	NA
NA	NA	NA	NA	NA	NA	NA	NA
NA	NA	NA	NA	NA	NA	NA	NA
NA	NA	NA	NA	NA	NA	NA	NA
NA	NA	NA	NA	NA	NA	NA	NA
NA	NA	NA	NA	NA	NA	NA	NA
NA	NA	NA	NA	NA	NA	NA	NA
NA	NA	NA	NA	NA	NA	NA	NA
NA	NA	NA	NA	NA	NA	NA	NA
NA	NA	NA	NA	NA	NA	NA	NA
NA	NA	NA	NA	NA	NA	NA	NA
NA	NA	NA	NA	NA	NA	NA	NA
NA	NA	NA	NA	NA	NA	NA	NA
NA	NA	NA	NA	NA	NA	NA	NA
NA	NA	NA	NA	NA	NA	NA	NA
NA	NA	NA	NA	NA	NA	NA	NA
NA	NA	NA	NA	NA	NA	NA	NA
NA	NA	NA	NA	NA	NA	NA	NA
NA	NA	NA	NA	NA	NA	NA	NA
NA	NA	NA	NA	NA	NA	NA	NA
NA	NA	NA	NA	NA	NA	NA	NA
NA	NA	NA	NA	NA	NA	NA	NA
NA	NA	NA	NA	NA	NA	NA	NA
NA	NA	NA	NA	NA	NA	NA	NA
NA	NA	NA	NA	NA	NA	NA	NA
NA	NA	NA	NA	NA	NA	NA	NA
NA	NA	NA	NA	NA	NA	NA	NA
NA	NA	NA	NA	NA	NA	NA	NA
NA	NA	NA	NA	NA	NA	NA	NA
NA	NA	NA	NA	NA	NA	NA	NA
NA	NA	NA	NA	NA	NA	NA	NA
NA	NA	NA	NA	NA	NA	NA	NA
NA	NA	NA	NA	NA	NA	NA	NA
NA	NA	NA	NA	NA	NA	NA	NA
NA	NA	NA	NA	NA	NA	NA	NA
NA	NA	NA	NA	NA	NA	NA	NA
NA	NA	NA	NA	NA	NA	NA	NA
NA	NA	NA	NA	NA	NA	NA	NA
NA	NA	NA	NA	NA	NA	NA	NA
NA	NA	NA	NA	NA	NA	NA	NA
NA	NA	NA	NA	NA	NA	NA	NA
NA	NA	NA	NA	NA	NA	NA	NA
NA	NA	NA	NA	NA	NA	NA	NA
NA	NA	NA	NA	NA	NA	NA	NA
NA	NA	NA	NA	NA	NA	NA	NA
NA	NA	NA	NA	NA	NA	NA	NA
NA	NA	NA	NA	NA	NA	NA	NA
NA	NA	NA	NA	NA	NA	NA	NA
NA	NA	NA	NA	NA	NA	NA	NA
NA	NA	NA	NA	NA	NA	NA	NA
NA	NA	NA	NA	NA	NA	NA	NA
NA	NA	NA	NA	NA	NA	NA	NA
NA	NA	NA	NA	NA	NA	NA	NA
NA	NA	NA	NA	NA	NA	NA	NA
NA	NA	NA	NA	NA	NA	NA	NA
NA	NA	NA	NA	NA	NA	NA	NA
NA	NA	NA	NA	NA	NA	NA	NA
NA	NA	NA	NA	NA	NA	NA	NA
NA	NA	NA	NA	NA	NA	NA	NA
NA	NA	NA	NA	NA	NA	NA	NA
NA	NA	NA	NA	NA	NA	NA	NA
NA	NA	NA	NA	NA	NA	NA	NA
NA	NA	NA	NA	NA	NA	NA	NA
NA	NA	NA	NA	NA	NA	NA	NA
NA	NA	NA	NA	NA	NA	NA	NA
NA	NA	NA	NA	NA	NA	NA	NA
NA	NA	NA	NA	NA	NA	NA	NA
NA	NA	NA	NA	NA	NA	NA	NA
NA	NA	NA	NA	NA	NA	NA	NA
NA	NA	NA	NA	NA	NA	NA	NA
NA	NA	NA	NA	NA	NA	NA	NA
NA	NA	NA	NA	NA	NA	NA	NA
NA	NA	NA	NA	NA	NA	NA	NA
NA	NA	NA	NA	NA	NA	NA	NA
NA	NA	NA	NA	NA	NA	NA	NA
NA	NA	NA	NA	NA	NA	NA	NA
NA	NA	NA	NA	NA	NA	NA	NA
NA	NA	NA	NA	NA	NA	NA	NA
NA	NA	NA	NA	NA	NA	NA	NA
NA	NA	NA	NA	NA	NA	NA	NA
NA	NA	NA	NA	NA	NA	NA	NA
NA	NA	NA	NA	NA	NA	NA	NA
NA	NA	NA	NA	NA	NA	NA	NA
NA	NA	NA	NA	NA	NA	NA	NA
NA	NA	NA	NA	NA	NA	NA	NA
NA	NA	NA	NA	NA	NA	NA	NA
NA	NA	NA	NA	NA	NA	NA	NA
NA	NA	NA	NA	NA	NA	NA	NA
NA	NA	NA	NA	NA	NA	NA	NA
NA	NA	NA	NA	NA	NA	NA	NA
NA	NA	NA	NA	NA	NA	NA	NA
NA	NA	NA	NA	NA	NA	NA	NA
NA	NA	NA	NA	NA	NA	NA	NA
NA	NA	NA	NA	NA	NA	NA	NA
NA	NA	NA	NA	NA	NA	NA	NA
NA	NA	NA	NA	NA	NA	NA	NA
NA	NA	NA	NA	NA	NA	NA	NA
NA	NA	NA	NA	NA	NA	NA	NA
NA	NA	NA	NA	NA	NA	NA	NA
NA	NA	NA	NA	NA	NA	NA	NA
NA	NA	NA	NA	NA	NA	NA	NA
NA	NA	NA	NA	NA	NA	NA	NA
NA	NA	NA	NA	NA	NA	NA	NA
NA	NA	NA	NA	NA	NA	NA	NA
NA	NA	NA	NA	NA	NA	NA	NA
NA	NA	NA	NA	NA	NA	NA	NA
NA	NA	NA	NA	NA	NA	NA	NA
NA	NA	NA	NA	NA	NA	NA	NA
NA	NA	NA	NA	NA	NA	NA	NA
NA	NA	NA	NA	NA	NA	NA	NA
NA	NA	NA	NA	NA	NA	NA	NA
NA	NA	NA	NA	NA	NA	NA	NA
NA	NA	NA	NA	NA	NA	NA	NA
NA	NA	NA	NA	NA	NA	NA	NA
NA	NA	NA	NA	NA	NA	NA	NA
NA	NA	NA	NA	NA	NA	NA	NA
NA	NA	NA	NA	NA	NA	NA	NA
NA	NA	NA	NA	NA	NA	NA	NA
NA	NA	NA	NA	NA	NA	NA	NA
NA	NA	NA	NA	NA	NA	NA	NA
NA	NA	NA	NA	NA	NA	NA	NA
NA	NA	NA	NA	NA	NA	NA	NA
NA	NA	NA	NA	NA	NA	NA	NA
NA	NA	NA	NA	NA	NA	NA	NA
NA	NA	NA	NA	NA	NA	NA	NA
NA	NA	NA	NA	NA	NA	NA	NA
NA	NA	NA	NA	NA	NA	NA	NA
NA	NA	NA	NA	NA	NA	NA	NA
NA	NA	NA	NA	NA	NA	NA	NA
NA	NA	NA	NA	NA	NA	NA	NA
NA	NA	NA	NA	NA	NA	NA	NA
NA	NA	NA	NA	NA	NA	NA	NA
NA	NA	NA	NA	NA	NA	NA	NA
NA	NA	NA	NA	NA	NA	NA	NA
NA	NA	NA	NA	NA	NA	NA	NA
NA	NA	NA	NA	NA	NA	NA	NA
NA	NA	NA	NA	NA	NA	NA	NA
NA	NA	NA	NA	NA	NA	NA	NA
NA	NA	NA	NA	NA	NA	NA	NA
NA	NA	NA	NA	NA	NA	NA	NA
NA	NA	NA	NA	NA	NA	NA	NA
NA	NA	NA	NA	NA	NA	NA	NA
NA	NA	NA	NA	NA	NA	NA	NA
NA	NA	NA	NA	NA	NA	NA	NA
NA	NA	NA	NA	NA	NA	NA	NA
NA	NA	NA	NA	NA	NA	NA	NA
NA	NA	NA	NA	NA	NA	NA	NA
NA	NA	NA	NA	NA	NA	NA	NA
NA	NA	NA	NA	NA	NA	NA	NA
NA	NA	NA	NA	NA	NA	NA	NA
NA	NA	NA	NA	NA	NA	NA	NA
NA	NA	NA	NA	NA	NA	NA	NA
NA	NA	NA	NA	NA	NA	NA	NA
NA	NA	NA	NA	NA	NA	NA	NA
NA	NA	NA	NA	NA	NA	NA	NA
NA	NA	NA	NA	NA	NA	NA	NA
NA	NA	NA	NA	NA	NA	NA	NA
NA	NA	NA	NA	NA	NA	NA	NA
NA	NA	NA	NA	NA	NA	NA	NA
NA	NA	NA	NA	NA	NA	NA	NA
NA	NA	NA	NA	NA	NA	NA	NA
NA	NA	NA	NA	NA	NA	NA	NA
NA	NA	NA	NA	NA	NA	NA	NA
NA	NA	NA	NA	NA	NA	NA	NA
NA	NA	NA	NA	NA	NA	NA	NA
NA	NA	NA	NA	NA	NA	NA	NA
NA	NA	NA	NA	NA	NA	NA	NA
NA	NA	NA	NA	NA	NA	NA	NA
NA	NA	NA	NA	NA	NA	NA	NA
NA	NA	NA	NA	NA	NA	NA	NA
NA	NA	NA	NA	NA	NA	NA	NA
NA	NA	NA	NA	NA	NA	NA	NA
NA	NA	NA	NA	NA	NA	NA	NA
NA	NA	NA	NA	NA	NA	NA	NA
NA	NA	NA	NA	NA	NA	NA	NA
NA	NA	NA	NA	NA	NA	NA	NA
NA	NA	NA	NA	NA	NA	NA	NA
NA	NA	NA	NA	NA	NA	NA	NA
NA	NA	NA	NA	NA	NA	NA	NA
NA	NA	NA	NA	NA	NA	NA	NA
NA	NA	NA	NA	NA	NA	NA	NA
NA	NA	NA	NA	NA	NA	NA	NA
NA	NA	NA	NA	NA	NA	NA	NA
NA	NA	NA	NA	NA	NA	NA	NA
NA	NA	NA	NA	NA	NA	NA	NA
NA	NA	NA	NA	NA	NA	NA	NA
NA	NA	NA	NA	NA	NA	NA	NA
NA	NA	NA	NA	NA	NA	NA	NA
NA	NA	NA	NA	NA	NA	NA	NA
NA	NA	NA	NA	NA	NA	NA	NA
NA	NA	NA	NA	NA	NA	NA	NA
NA	NA	NA	NA	NA	NA	NA	NA
NA	NA	NA	NA	NA	NA	NA	NA
NA	NA	NA	NA	NA	NA	NA	NA
3/8/2018	7025	2018	barley	31.04	25	843	2-average
3/8/2018	7054	2018	barley	120.5	8	686	2-average
3/8/2018	7057	2018	barley	51.61538462	13	665	2-average
3/8/2018	7060	2018	corn	31.90909091	22	713	2-average
3/8/2018	7061	2018	barley	24.93939394	33	668	2-average
3/8/2018	7062	2018	corn	61.5	10	624	2-average
3/8/2018	7063	2018	corn	29.7826087	23	728	2-average
3/8/2018	7067	2018	barley	37.72727273	22	649	2-average
3/8/2018	7069	2018	corn	22.03571429	28	625	2-average
3/8/2018	7071	2018	corn	97.375	8	577	2-average
3/8/2018	7075	2018	barley	44.82352941	17	636	2-average
3/8/2018	7095	2018	corn	26.32	25	653	2-average
3/8/2018	7099	2018	corn	41.16666667	18	763	2-average
3/8/2018	7101	2018	corn	35.4	20	733	2-average
3/8/2018	7103	2018	barley	23.17241379	29	677	2-average
3/8/2018	7104	2018	barley	31.14285714	28	721	2-average
3/8/2018	7105	2018	corn	55	11	605	2-average
3/8/2018	7116	2018	corn	62.28571429	7	481	2-average
3/8/2018	7132	2018	barley	36.875	8	600	2-average
3/8/2018	7142	2018	corn	166	4	609	2-average
3/8/2018	7148	2018	barley	28.56521739	23	600	2-average
3/8/2018	7153	2018	barley	63.84615385	13	557	2-average
3/10/2018	7025	2018	barley	19.39534884	43	848	3-warm
3/10/2018	7054	2018	barley	59.44444444	9	716	3-warm
3/10/2018	7057	2018	barley	99.5	8	695	3-warm
3/10/2018	7060	2018	corn	58.6875	16	739	3-warm
3/10/2018	7061	2018	barley	72.55555556	9	621	3-warm
3/10/2018	7062	2018	corn	16.4	35	705	3-warm
3/10/2018	7063	2018	corn	26.39393939	33	876	3-warm
3/10/2018	7067	2018	barley	41.58333333	12	722	3-warm
3/10/2018	7069	2018	corn	162	3	604	3-warm
3/10/2018	7071	2018	corn	57.5	16	606	3-warm
3/10/2018	7075	2018	barley	23.96428571	28	732	3-warm
3/10/2018	7095	2018	corn	118.5	2	602	3-warm
3/10/2018	7099	2018	corn	30.53846154	26	766	3-warm
3/10/2018	7101	2018	corn	21.33333333	36	734	3-warm
3/10/2018	7103	2018	barley	39.9	20	712	3-warm
3/10/2018	7104	2018	barley	25.5	30	869	3-warm
3/10/2018	7105	2018	corn	43.88888889	9	502	3-warm
3/10/2018	7116	2018	corn	20.76470588	17	447	3-warm
3/10/2018	7132	2018	barley	21.08	25	632	3-warm
3/10/2018	7142	2018	corn	56.83333333	6	432	3-warm
3/10/2018	7148	2018	barley	10.5	12	559	3-warm
3/10/2018	7153	2018	barley	88.58333333	12	645	3-warm
3/11/2018	7025	2018	barley	22.23529412	34	758	2-average
3/11/2018	7054	2018	barley	35.1875	16	691	2-average
3/11/2018	7057	2018	barley	31.73913044	23	828	2-average
3/11/2018	7060	2018	corn	179.5	2	730	2-average
3/11/2018	7061	2018	barley	94.4	5	782	2-average
3/11/2018	7062	2018	corn	35.94117647	17	610	2-average
3/11/2018	7063	2018	corn	55.30769231	13	718	2-average
3/11/2018	7067	2018	barley	53.8125	16	739	2-average
3/11/2018	7069	2018	corn	47.28571429	14	632	2-average
3/11/2018	7071	2018	corn	42.08333333	12	792	2-average
3/11/2018	7075	2018	barley	15.05769231	52	786	2-average
3/11/2018	7095	2018	corn	27.11538462	26	707	2-average
3/11/2018	7099	2018	corn	23.03333333	30	692	2-average
3/11/2018	7101	2018	corn	20	33	693	2-average
3/11/2018	7103	2018	barley	86.63636364	11	713	2-average
3/11/2018	7104	2018	barley	28.60714286	28	804	2-average
3/11/2018	7105	2018	corn	18.90322581	31	560	2-average
3/11/2018	7116	2018	corn	112.5	8	473	2-average
3/11/2018	7132	2018	barley	60.29411765	17	632	2-average
3/11/2018	7142	2018	corn	174	4	595	2-average
3/11/2018	7148	2018	barley	83	6	498	2-average
3/11/2018	7153	2018	barley	31.54545455	11	774	2-average
3/12/2018	7025	2018	barley	24.63636364	33	719	2-average
3/12/2018	7054	2018	barley	99.72727273	11	687	2-average
3/12/2018	7057	2018	barley	33.05263158	19	633	2-average
3/12/2018	7060	2018	corn	57.63157895	19	748	2-average
3/12/2018	7061	2018	barley	43.1875	16	676	2-average
3/12/2018	7062	2018	corn	25.5	24	618	2-average
3/12/2018	7063	2018	corn	61.2	20	815	2-average
3/12/2018	7067	2018	barley	55.6875	16	788	2-average
3/12/2018	7069	2018	corn	22.14285714	28	631	2-average
3/12/2018	7071	2018	corn	40.38461539	13	604	2-average
3/12/2018	7075	2018	barley	46.6	20	685	2-average
3/12/2018	7095	2018	corn	27.04545455	22	595	2-average
3/12/2018	7099	2018	corn	27.36363636	22	639	2-average
3/12/2018	7101	2018	corn	37.28571429	21	696	2-average
3/12/2018	7103	2018	barley	81.125	8	775	2-average
3/12/2018	7104	2018	barley	52.33333333	15	776	2-average
3/12/2018	7105	2018	corn	21.42307692	26	551	2-average
3/12/2018	7116	2018	corn	104.5	2	607	2-average
3/12/2018	7132	2018	barley	20.6	15	701	2-average
3/12/2018	7142	2018	corn	30.89473684	19	687	2-average
3/12/2018	7148	2018	barley	31.6	20	634	2-average
3/12/2018	7153	2018	barley	50.5	12	573	2-average
4/15/2018	7025	2018	barley	23.21276596	47	947	3-warm
4/15/2018	7045	2018	corn	27.51282051	39	1030	3-warm
4/15/2018	7054	2018	barley	64.13333333	15	801	3-warm
4/15/2018	7057	2018	barley	24.45238095	42	1026	3-warm
4/15/2018	7060	2018	corn	30.34210526	38	981	3-warm
4/15/2018	7061	2018	barley	21.65909091	44	896	3-warm
4/15/2018	7062	2018	corn	44.81818182	22	957	3-warm
4/15/2018	7063	2018	corn	53.76923077	13	888	3-warm
4/15/2018	7067	2018	barley	62.58823529	17	1069	3-warm
4/15/2018	7069	2018	corn	26.57894737	38	1014	3-warm
4/15/2018	7071	2018	corn	29	35	937	3-warm
4/15/2018	7075	2018	barley	48.17391304	23	881	3-warm
4/15/2018	7095	2018	corn	34.76	25	920	3-warm
4/15/2018	7099	2018	corn	24.83333333	42	1002	3-warm
4/15/2018	7101	2018	corn	18.17647059	51	932	3-warm
4/15/2018	7103	2018	barley	60.72222222	18	908	3-warm
4/15/2018	7104	2018	barley	17.20338983	59	1030	3-warm
4/15/2018	7105	2018	corn	58.46666667	15	945	3-warm
4/15/2018	7116	2018	corn	17.81034483	58	1018	3-warm
4/15/2018	7132	2018	barley	35.52173913	23	821	3-warm
4/15/2018	7142	2018	corn	12.82432432	74	956	3-warm
4/15/2018	7148	2018	barley	25.71428571	42	926	3-warm
4/15/2018	7153	2018	barley	20.41463415	41	855	3-warm
4/19/2018	7025	2018	barley	24	26	1039	2-average
4/19/2018	7045	2018	corn	27.84210526	38	990	2-average
4/19/2018	7054	2018	barley	58.42857143	14	976	2-average
4/19/2018	7057	2018	barley	16.06060606	66	1076	2-average
4/19/2018	7060	2018	corn	18.97222222	36	1039	2-average
4/19/2018	7061	2018	barley	32.80952381	21	1015	2-average
4/19/2018	7062	2018	corn	34.56666667	30	1026	2-average
4/19/2018	7063	2018	corn	58	18	1078	2-average
4/19/2018	7067	2018	barley	38.48387097	31	1162	2-average
4/19/2018	7069	2018	corn	74.64285714	14	1068	2-average
4/19/2018	7071	2018	corn	34.33333333	30	1036	2-average
4/19/2018	7075	2018	barley	24.87096774	31	982	2-average
4/19/2018	7095	2018	corn	30.2962963	27	954	2-average
4/19/2018	7099	2018	corn	14.31666667	60	932	2-average
4/19/2018	7101	2018	corn	33.32258065	31	909	2-average
4/19/2018	7103	2018	barley	70	14	958	2-average
4/19/2018	7104	2018	barley	40.7037037	27	1040	2-average
4/19/2018	7105	2018	corn	61.14285714	14	902	2-average
4/19/2018	7116	2018	corn	20.74509804	51	1054	2-average
4/19/2018	7132	2018	barley	54.11111111	18	1001	2-average
4/19/2018	7142	2018	corn	18.09375	64	1013	2-average
4/19/2018	7148	2018	barley	16.74545455	55	922	2-average
4/19/2018	7153	2018	barley	14.58108108	74	1069	2-average
4/20/2018	7025	2018	barley	20.5625	48	986	3-warm
4/20/2018	7045	2018	corn	19.43478261	46	932	3-warm
4/20/2018	7054	2018	barley	76.9	10	834	3-warm
4/20/2018	7057	2018	barley	28.63888889	36	1021	3-warm
4/20/2018	7060	2018	corn	15.13333333	60	917	3-warm
4/20/2018	7061	2018	barley	16.0625	48	775	3-warm
4/20/2018	7062	2018	corn	42.30434783	23	980	3-warm
4/20/2018	7063	2018	corn	37.26086957	23	861	3-warm
4/20/2018	7067	2018	barley	39.08695652	23	948	3-warm
4/20/2018	7069	2018	corn	49.44444444	18	925	3-warm
4/20/2018	7071	2018	corn	19.80434783	46	912	3-warm
4/20/2018	7075	2018	barley	27.54166667	24	816	3-warm
4/20/2018	7095	2018	corn	30.21212121	33	876	3-warm
4/20/2018	7099	2018	corn	11.5890411	73	1000	3-warm
4/20/2018	7101	2018	corn	17.44736842	38	861	3-warm
4/20/2018	7103	2018	barley	52.23529412	17	840	3-warm
4/20/2018	7104	2018	barley	19.96	50	1020	3-warm
4/20/2018	7105	2018	corn	40.88235294	17	818	3-warm
4/20/2018	7116	2018	corn	15.27777778	54	822	3-warm
4/20/2018	7132	2018	barley	63.15384615	13	839	3-warm
4/20/2018	7142	2018	corn	16.62962963	54	1011	3-warm
4/20/2018	7148	2018	barley	19.64912281	57	912	3-warm
4/20/2018	7153	2018	barley	19.40425532	47	935	3-warm
4/23/2018	7025	2018	barley	18.5483871	62	988	2-average
4/23/2018	7045	2018	corn	25.84444444	45	997	2-average
4/23/2018	7054	2018	barley	29.07692308	26	936	2-average
4/23/2018	7057	2018	barley	17.92592593	54	947	2-average
4/23/2018	7060	2018	corn	17.71929825	57	999	2-average
4/23/2018	7061	2018	barley	19.42307692	52	1001	2-average
4/23/2018	7062	2018	corn	37.38461539	26	992	2-average
4/23/2018	7063	2018	corn	64	14	899	2-average
4/23/2018	7067	2018	barley	35.06451613	31	1101	2-average
4/23/2018	7069	2018	corn	61.2	15	1005	2-average
4/23/2018	7071	2018	corn	18.43137255	51	943	2-average
4/23/2018	7075	2018	barley	49.23076923	26	1258	2-average
4/23/2018	7095	2018	corn	27.36666667	30	912	2-average
4/23/2018	7099	2018	corn	8.357142857	112	942	2-average
4/23/2018	7101	2018	corn	18.7755102	49	945	2-average
4/23/2018	7103	2018	barley	57.85714286	14	824	2-average
4/23/2018	7104	2018	barley	24.14285714	49	1081	2-average
4/23/2018	7105	2018	corn	77.66666667	9	864	2-average
4/23/2018	7116	2018	corn	12.91891892	74	949	2-average
4/23/2018	7132	2018	barley	49.8	20	989	2-average
4/23/2018	7142	2018	corn	16.01587302	63	1028	2-average
4/23/2018	7148	2018	barley	15.94915254	59	950	2-average
4/23/2018	7153	2018	barley	23.75555556	45	939	2-average
4/24/2018	7025	2018	barley	13.15873016	63	1012	2-average
4/24/2018	7045	2018	corn	20.43243243	37	947	2-average
4/24/2018	7054	2018	barley	18.8125	48	940	2-average
4/24/2018	7057	2018	barley	18.28571429	49	1062	2-average
4/24/2018	7060	2018	corn	15.91666667	60	978	2-average
4/24/2018	7061	2018	barley	22.08571429	35	776	2-average
4/24/2018	7062	2018	corn	57.94444444	18	979	2-average
4/24/2018	7063	2018	corn	54	18	890	2-average
4/24/2018	7067	2018	barley	24.71428571	49	1036	2-average
4/24/2018	7069	2018	corn	67.17647059	17	1052	2-average
4/24/2018	7071	2018	corn	22.76190476	42	971	2-average
4/24/2018	7075	2018	barley	21.33333333	45	976	2-average
4/24/2018	7095	2018	corn	58.55555556	18	934	2-average
4/24/2018	7099	2018	corn	8.831578947	95	834	2-average
4/24/2018	7101	2018	corn	15.54716981	53	838	2-average
4/24/2018	7103	2018	barley	32.90909091	33	1079	2-average
4/24/2018	7104	2018	barley	20.8	45	1029	2-average
4/24/2018	7105	2018	corn	52.29411765	17	906	2-average
4/24/2018	7116	2018	corn	21.26666667	45	901	2-average
4/24/2018	7132	2018	barley	63.8125	16	1026	2-average
4/24/2018	7142	2018	corn	11.53658537	82	950	2-average
4/24/2018	7148	2018	barley	16.78947368	57	889	2-average
4/24/2018	7153	2018	barley	16.97777778	45	902	2-average
4/25/2018	7025	2018	barley	26.15789474	38	962	2-average
4/25/2018	7045	2018	corn	17.5	56	1005	2-average
4/25/2018	7054	2018	barley	24.575	40	980	2-average
4/25/2018	7057	2018	barley	24.30769231	39	1007	2-average
4/25/2018	7060	2018	corn	17.47619048	63	952	2-average
4/25/2018	7061	2018	barley	34.78571429	28	914	2-average
4/25/2018	7062	2018	corn	31.03448276	29	956	2-average
4/25/2018	7063	2018	corn	41.21052632	19	893	2-average
4/25/2018	7067	2018	barley	18.41860465	43	948	2-average
4/25/2018	7069	2018	corn	71.07692308	13	1000	2-average
4/25/2018	7071	2018	corn	18.07017544	57	1014	2-average
4/25/2018	7075	2018	barley	18.08196721	61	1008	2-average
4/25/2018	7095	2018	corn	36.33333333	21	888	2-average
4/25/2018	7099	2018	corn	8.603773585	106	893	2-average
4/25/2018	7101	2018	corn	21.58139535	43	842	2-average
4/25/2018	7103	2018	barley	72.2	15	1031	2-average
4/25/2018	7104	2018	barley	22	45	981	2-average
4/25/2018	7105	2018	corn	82.54545455	11	846	2-average
4/25/2018	7116	2018	corn	21.20930233	43	921	2-average
4/25/2018	7132	2018	barley	78.18181818	11	885	2-average
4/25/2018	7142	2018	corn	13.29333333	75	970	2-average
4/25/2018	7148	2018	barley	23.84615385	39	930	2-average
4/25/2018	7153	2018	barley	16.64814815	54	896	2-average
4/27/2018	7025	2018	barley	15.01587302	63	949	3-warm
4/27/2018	7045	2018	corn	33.96666667	30	959	3-warm
4/27/2018	7054	2018	barley	35.2	20	867	3-warm
4/27/2018	7057	2018	barley	23.95	40	979	3-warm
4/27/2018	7060	2018	corn	16.88679245	53	897	3-warm
4/27/2018	7061	2018	barley	54.11764706	17	899	3-warm
4/27/2018	7062	2018	corn	36.27586207	29	951	3-warm
4/27/2018	7063	2018	corn	68.92307692	13	895	3-warm
4/27/2018	7067	2018	barley	20.1627907	43	1009	3-warm
4/27/2018	7069	2018	corn	70.4375	16	1017	3-warm
4/27/2018	7071	2018	corn	14.46969697	66	956	3-warm
4/27/2018	7075	2018	barley	16.82	50	938	3-warm
4/27/2018	7095	2018	corn	28.93333333	30	900	3-warm
4/27/2018	7099	2018	corn	11.29411765	85	968	3-warm
4/27/2018	7101	2018	corn	41.8	25	908	3-warm
4/27/2018	7103	2018	barley	32	27	965	3-warm
4/27/2018	7104	2018	barley	46.71428571	21	1046	3-warm
4/27/2018	7105	2018	corn	50.66666667	12	867	3-warm
4/27/2018	7116	2018	corn	17.3	50	859	3-warm
4/27/2018	7132	2018	barley	106.5555556	9	1006	3-warm
4/27/2018	7142	2018	corn	11.11494253	87	970	3-warm
4/27/2018	7148	2018	barley	14.76190476	63	921	3-warm
4/27/2018	7153	2018	barley	15.94736842	57	916	3-warm
4/28/2018	7025	2018	barley	21.20833333	48	921	3-warm
4/28/2018	7045	2018	corn	20.35	40	908	3-warm
4/28/2018	7054	2018	barley	36.5	28	893	3-warm
4/28/2018	7057	2018	barley	20.91111111	45	920	3-warm
4/28/2018	7060	2018	corn	20.2195122	41	834	3-warm
4/28/2018	7061	2018	barley	36.34782609	23	944	3-warm
4/28/2018	7062	2018	corn	40.85714286	21	917	3-warm
4/28/2018	7063	2018	corn	31.42307692	26	781	3-warm
4/28/2018	7067	2018	barley	43.47058824	17	742	3-warm
4/28/2018	7069	2018	corn	63.76923077	13	947	3-warm
4/28/2018	7071	2018	corn	13.46969697	66	866	3-warm
4/28/2018	7075	2018	barley	19.82978723	47	909	3-warm
4/28/2018	7095	2018	corn	37.07692308	26	850	3-warm
4/28/2018	7099	2018	corn	7.485148515	101	761	3-warm
4/28/2018	7101	2018	corn	52.93333333	15	833	3-warm
4/28/2018	7103	2018	barley	53.5625	16	872	3-warm
4/28/2018	7104	2018	barley	26.62857143	35	905	3-warm
4/28/2018	7105	2018	corn	71.18181818	11	668	3-warm
4/28/2018	7116	2018	corn	25.02941177	34	826	3-warm
4/28/2018	7132	2018	barley	102.1428571	7	736	3-warm
4/28/2018	7142	2018	corn	10.5862069	87	928	3-warm
4/28/2018	7148	2018	barley	16.84782609	46	792	3-warm
4/28/2018	7153	2018	barley	23.5945946	37	876	3-warm
5/25/2018	7025	2018	barley	23.72093023	43	952	3-warm
5/25/2018	7045	2018	corn	33.54166667	24	848	3-warm
5/25/2018	7054	2018	barley	18.65909091	44	936	3-warm
5/25/2018	7057	2018	barley	19.97727273	44	851	3-warm
5/25/2018	7060	2018	corn	17.52	50	875	3-warm
5/25/2018	7061	2018	barley	60.07692308	13	762	3-warm
5/25/2018	7062	2018	corn	15.36923077	65	970	3-warm
5/25/2018	7063	2018	corn	27.58064516	31	847	3-warm
5/25/2018	7067	2018	barley	9.61	100	978	3-warm
5/25/2018	7069	2018	corn	57	18	961	3-warm
5/25/2018	7071	2018	corn	12.37681159	69	843	3-warm
5/25/2018	7075	2018	barley	13.53658537	82	915	3-warm
5/25/2018	7095	2018	corn	31.57142857	28	738	3-warm
5/25/2018	7099	2018	corn	10.22891566	83	864	3-warm
5/25/2018	7101	2018	corn	18.64	50	906	3-warm
5/25/2018	7103	2018	barley	19.125	48	907	3-warm
5/25/2018	7104	2018	barley	25.51351351	37	981	3-warm
5/25/2018	7105	2018	corn	47.25	16	937	3-warm
5/25/2018	7116	2018	corn	22.10869565	46	993	3-warm
5/25/2018	7132	2018	barley	57.42857143	14	835	3-warm
5/25/2018	7142	2018	corn	11.43678161	87	972	3-warm
5/25/2018	7148	2018	barley	23.86111111	36	831	3-warm
5/25/2018	7153	2018	barley	19.90909091	44	886	3-warm
5/29/2018	7025	2018	barley	11.93846154	65	782	2-average
5/29/2018	7045	2018	corn	20.97777778	45	942	2-average
5/29/2018	7054	2018	barley	33.85185185	27	912	2-average
5/29/2018	7057	2018	barley	15.82692308	52	878	2-average
5/29/2018	7060	2018	corn	19.94	50	966	2-average
5/29/2018	7061	2018	barley	53.125	16	818	2-average
5/29/2018	7062	2018	corn	11.92771084	83	975	2-average
5/29/2018	7063	2018	corn	11.98648649	74	890	2-average
5/29/2018	7067	2018	barley	11.57894737	76	899	2-average
5/29/2018	7069	2018	corn	29.24137931	29	1000	2-average
5/29/2018	7071	2018	corn	16.30612245	49	867	2-average
5/29/2018	7075	2018	barley	13.04347826	69	899	2-average
5/29/2018	7095	2018	corn	23.08333333	36	758	2-average
5/29/2018	7099	2018	corn	8.444444444	99	815	2-average
5/29/2018	7101	2018	corn	28.5	26	755	2-average
5/29/2018	7103	2018	barley	25.44117647	34	875	2-average
5/29/2018	7104	2018	barley	35.56666667	30	958	2-average
5/29/2018	7105	2018	corn	21.86842105	38	852	2-average
5/29/2018	7116	2018	corn	17.83870968	62	944	2-average
5/29/2018	7132	2018	barley	81.09090909	11	831	2-average
5/29/2018	7142	2018	corn	13.73846154	65	887	2-average
5/29/2018	7148	2018	barley	13.5	66	883	2-average
5/29/2018	7153	2018	barley	30.55555556	27	833	2-average
5/30/2018	7025	2018	barley	13.85714286	77	1064	2-average
5/30/2018	7045	2018	corn	21.09302326	43	910	2-average
5/30/2018	7054	2018	barley	32.88235294	34	908	2-average
5/30/2018	7057	2018	barley	12.29333333	75	963	2-average
5/30/2018	7060	2018	corn	25.88235294	34	919	2-average
5/30/2018	7061	2018	barley	79.2	10	869	2-average
5/30/2018	7062	2018	corn	15.30645161	62	966	2-average
5/30/2018	7063	2018	corn	12.41666667	72	899	2-average
5/30/2018	7067	2018	barley	19.39534884	43	855	2-average
5/30/2018	7069	2018	corn	22.36170213	47	1049	2-average
5/30/2018	7071	2018	corn	13.1971831	71	926	2-average
5/30/2018	7075	2018	barley	17.88135593	59	1027	2-average
5/30/2018	7095	2018	corn	28.5	24	760	2-average
5/30/2018	7099	2018	corn	9.977011494	87	889	2-average
5/30/2018	7101	2018	corn	19.0754717	53	978	2-average
5/30/2018	7103	2018	barley	22.84444444	45	968	2-average
5/30/2018	7104	2018	barley	23.64102564	39	1002	2-average
5/30/2018	7105	2018	corn	49.45	20	894	2-average
5/30/2018	7116	2018	corn	12.68831169	77	1028	2-average
5/30/2018	7132	2018	barley	26.96969697	33	915	2-average
5/30/2018	7142	2018	corn	12.17948718	78	958	2-average
5/30/2018	7148	2018	barley	17.67307692	52	919	2-average
5/30/2018	7153	2018	barley	24.13888889	36	871	2-average
5/31/2018	7025	2018	barley	27.96774194	31	854	1-cold
5/31/2018	7045	2018	corn	33.18518519	27	869	1-cold
5/31/2018	7054	2018	barley	25.80952381	21	751	1-cold
5/31/2018	7057	2018	barley	39.30434783	23	841	1-cold
5/31/2018	7060	2018	corn	23.21212121	33	768	1-cold
5/31/2018	7061	2018	barley	46.57894737	19	829	1-cold
5/31/2018	7062	2018	corn	32.54166667	24	680	1-cold
5/31/2018	7063	2018	corn	20.27777778	36	731	1-cold
5/31/2018	7067	2018	barley	17.97368421	38	695	1-cold
5/31/2018	7069	2018	corn	26.84848485	33	886	1-cold
5/31/2018	7071	2018	corn	18.86046512	43	824	1-cold
5/31/2018	7075	2018	barley	23.02702703	37	882	1-cold
5/31/2018	7095	2018	corn	22.35294118	17	380	1-cold
5/31/2018	7099	2018	corn	11.63768116	69	800	1-cold
5/31/2018	7101	2018	corn	22.66666667	30	733	1-cold
5/31/2018	7103	2018	barley	30.68181818	22	718	1-cold
5/31/2018	7104	2018	barley	29.23076923	26	808	1-cold
5/31/2018	7105	2018	corn	30.52631579	19	684	1-cold
5/31/2018	7116	2018	corn	19.71052632	38	784	1-cold
5/31/2018	7132	2018	barley	113.3333333	6	724	1-cold
5/31/2018	7142	2018	corn	20.44444444	36	748	1-cold
5/31/2018	7148	2018	barley	15.1627907	43	665	1-cold
5/31/2018	7153	2018	barley	22.18518519	27	617	1-cold
6/1/2018	7025	2018	barley	32.71428571	28	900	1-cold
6/1/2018	7045	2018	corn	42.13043478	23	999	1-cold
6/1/2018	7054	2018	barley	39.38461539	26	796	1-cold
6/1/2018	7057	2018	barley	11.45454546	77	942	1-cold
6/1/2018	7060	2018	corn	51.27777778	18	877	1-cold
6/1/2018	7061	2018	barley	57.42857143	14	768	1-cold
6/1/2018	7062	2018	corn	60.28571429	14	884	1-cold
6/1/2018	7063	2018	corn	31	27	817	1-cold
6/1/2018	7067	2018	barley	29.96774194	31	888	1-cold
6/1/2018	7069	2018	corn	25.34285714	35	888	1-cold
6/1/2018	7071	2018	corn	26.60526316	38	961	1-cold
6/1/2018	7075	2018	barley	29.61538462	26	770	1-cold
6/1/2018	7095	2018	corn	15.09677419	31	447	1-cold
6/1/2018	7099	2018	corn	35.44	25	858	1-cold
6/1/2018	7101	2018	corn	73.08333333	12	845	1-cold
6/1/2018	7103	2018	barley	28.7037037	27	750	1-cold
6/1/2018	7104	2018	barley	42.52173913	23	1001	1-cold
6/1/2018	7105	2018	corn	22.97222222	36	802	1-cold
6/1/2018	7116	2018	corn	28.67857143	28	791	1-cold
6/1/2018	7132	2018	barley	73.86666667	15	870	1-cold
6/1/2018	7142	2018	corn	13.11864407	59	768	1-cold
6/1/2018	7148	2018	barley	14.3015873	63	856	1-cold
6/1/2018	7153	2018	barley	20.19444444	36	727	1-cold
6/3/2018	7025	2018	barley	22.97959184	49	955	2-average
6/3/2018	7045	2018	corn	18.44897959	49	931	2-average
6/3/2018	7054	2018	barley	20.74418605	43	834	2-average
6/3/2018	7057	2018	barley	17.74576271	59	923	2-average
6/3/2018	7060	2018	corn	30.39285714	28	928	2-average
6/3/2018	7061	2018	barley	41	15	878	2-average
6/3/2018	7062	2018	corn	28.5	32	922	2-average
6/3/2018	7063	2018	corn	9.382978723	94	869	2-average
6/3/2018	7067	2018	barley	11.15	80	895	2-average
6/3/2018	7069	2018	corn	25.875	40	1024	2-average
6/3/2018	7071	2018	corn	19.33333333	51	911	2-average
6/3/2018	7075	2018	barley	13.39705882	68	962	2-average
6/3/2018	7095	2018	corn	13.85454546	55	769	2-average
6/3/2018	7099	2018	corn	60.07692308	13	903	2-average
6/3/2018	7101	2018	corn	36.46153846	26	985	2-average
6/3/2018	7103	2018	barley	41.17241379	29	926	2-average
6/3/2018	7104	2018	barley	34.84615385	26	951	2-average
6/3/2018	7105	2018	corn	12.46666667	75	953	2-average
6/3/2018	7116	2018	corn	18.93333333	45	884	2-average
6/3/2018	7132	2018	barley	43.84210526	19	858	2-average
6/3/2018	7142	2018	corn	10.11340206	97	994	2-average
6/3/2018	7148	2018	barley	14.57142857	49	829	2-average
6/3/2018	7153	2018	barley	49.42857143	21	933	2-average
6/5/2018	7025	2018	barley	21.18	50	1007	2-average
6/5/2018	7045	2018	corn	19.58181818	55	995	2-average
6/5/2018	7054	2018	barley	22.28571429	42	918	2-average
6/5/2018	7057	2018	barley	13.24324324	74	995	2-average
6/5/2018	7060	2018	corn	33.23333333	30	984	2-average
6/5/2018	7061	2018	barley	23.02564103	39	866	2-average
6/5/2018	7062	2018	corn	27.42857143	35	919	2-average
6/5/2018	7063	2018	corn	23.88636364	44	883	2-average
6/5/2018	7067	2018	barley	22.17021277	47	973	2-average
6/5/2018	7069	2018	corn	16.38596491	57	1014	2-average
6/5/2018	7071	2018	corn	11.48571429	70	902	2-average
6/5/2018	7075	2018	barley	28.41176471	34	1016	2-average
6/5/2018	7095	2018	corn	12.47368421	57	708	2-average
6/5/2018	7099	2018	corn	19.05555556	54	978	2-average
6/5/2018	7101	2018	corn	19.97674419	43	914	2-average
6/5/2018	7103	2018	barley	58	14	872	2-average
6/5/2018	7104	2018	barley	27.80555556	36	1023	2-average
6/5/2018	7105	2018	corn	21.27027027	37	874	2-average
6/5/2018	7116	2018	corn	33.90625	32	868	2-average
6/5/2018	7132	2018	barley	41.14285714	21	959	2-average
6/5/2018	7142	2018	corn	14.63888889	72	1052	2-average
6/5/2018	7148	2018	barley	11.15294118	85	968	2-average
6/5/2018	7153	2018	barley	27.88571429	35	911	2-average
